# Supplementary material for: Tetra­kis(μ-4-tert-butyl­benzoato)-κ4 O:O′;κ3 O,O′:O′;κ3 O:O,O′-bis­[aqua­(4-tert-butyl­benzoato-κ2 O,O′)(4-tert-butyl­benzoic acid-κO)neodymium(III)]
Source: Acta Crystallogr Sect E Struct Rep Online. 2011 May 7;67(Pt 6):m666–7. doi: 10.1107/S1600536811015194 (PMC3120497; doi:10.1107/S1600536811015194)
Supplement: Supplementary file 1 [file e-67-0m666-sup1.cif]

##############################################################################
#                                                                            #
# This CIF contains the data in a paper accepted for publication in          #
# Acta Crystallographica Section E. It conforms to the requirements of       #
# Notes for Authors for Acta Crystallographica Section E, and has been       #
# peer reviewed under the auspices of the IUCr Commission on Journals.       #
#                                                                            #
# Full details of the Crystallographic Information File format               #
# are given in the paper "The Crystallographic Information File (CIF):       #
# a New Standard Archive File for Crystallography" by S. R. Hall, F. H.      #
# Allen and I. D. Brown [Acta Cryst. (1991), A47, 655-685].                  #
#                                                                            #
# The current version of the core CIF dictionary is obtainable from          #
# ftp://ftp.iucr.org/pub/cif_core.dic.                                       #
#                                                                            #
# Software is freely available for graphical display of the structure(s)     #
# in this CIF. For information consult the CIF software page                 #
# http://www.iucr.org/resources/cif/software.                                #
#                                                                            #
# This file may be used for bona fide research purposes within the           #
# scientific community so long as proper attribution is given to the journal # 
# article from which it was obtained.                                        #
#                                                                            #
##############################################################################
data_global
_audit_creation_method     'from SHELXL-97 with Word-Perfect Macro PRPKAPPA'
_journal_date_recd_electronic     2011-04-10
_journal_date_accepted     2011-04-22
_journal_name_full     'Acta Crystallographica, Section E'
_journal_year     2011
_journal_volume     67
_journal_issue      6
_journal_page_first     m666
_journal_page_last     m667
_journal_paper_category     QM
_journal_coeditor_code     GK2367
_publ_contact_author_name     'Dr Yang Juan'
_publ_contact_author_address
;
Department of Physics and Chemistry
Henan Polytechnic University
Jiaozuo
454003
People's Republic of China
;
_publ_contact_author_email     yangjuanhpu@yahoo.com
_publ_contact_author_fax     '+86391-3987811'
_publ_contact_author_phone     '+86391-3989667'
_publ_section_title
;\
Tetrakis(\m-4-<i>tert</i>-butylbenzoato)-\k^4^<i>O</i>:<i>O</i>';\k^3^<i>O</i>,\
<i>O</i>':<i>O</i>';\k^3^<i>O</i>:<i>O</i>,<i>O</i>'-bis[aqua(4-<i>tert</i>-\
butylbenzoato-\k^2^<i>O</i>,<i>O</i>')(4-<i>tert</i>-butylbenzoic
acid-\k<i>O</i>)neodymium(III)]
;
loop_
    _publ_author_name
    _publ_author_footnote
    _publ_author_address
    'Yang, Juan' ?
;
Department of Physics and Chemistry
Henan Polytechnic University
Jiaozuo 454003
People's Republic of China
;
    'Dai, Jun' ?
;
Institute of Safety Science and Engineering
Henan Polytechnic University
Jiaozuo 454003
People's Republic of China
;
_publ_section_synopsis     .
data_I
_chemical_name_systematic
;
Tetrakis(\m-4-<i>tert</i>-butylbenzoato)-\k^4^<i>O</i>:<i>O</i>';
\k^3^<i>O</i>,<i>O</i>':<i>O</i>';\k^3^<i>O</i>:<i>O</i>,<i>O</i>'-
bis[aqua(4-<i>tert</i>-butylbenzoato-\k^2^<i>O</i>,<i>O</i>')(4-<i>tert</i>-
butylbenzoic acid-\k<i>O</i>)neodymium(III)]
;
_chemical_name_common     ?
_chemical_formula_moiety     'C88 H110 Nd2 O18'
_chemical_formula_sum     'C88 H110 Nd2 O18'
_chemical_formula_iupac     '[Nd2 (C11 H13 O2)6 (C11 H14 O2)2 (H2 O)2]'
_chemical_formula_weight     1744.24
_chemical_melting_point     ?
_symmetry_cell_setting     monoclinic
_symmetry_space_group_name_H-M     'P 21/c'
_symmetry_space_group_name_Hall     '-P 2ybc'
loop_
    _symmetry_equiv_pos_as_xyz
    'x, y, z'
    '-x, y+1/2, -z+1/2'
    '-x, -y, -z'
    'x, -y-1/2, z-1/2'
_cell_length_a     35.261(2)
_cell_length_b     9.3563(6)
_cell_length_c     27.9406(18)
_cell_angle_alpha     90.00
_cell_angle_beta     107.3030(10)
_cell_angle_gamma     90.00
_cell_volume     8800.8(10)
_cell_formula_units_Z     4
_cell_measurement_reflns_used     7572
_cell_measurement_theta_min     2.31
_cell_measurement_theta_max     22.72
_cell_measurement_temperature     296(2)
_exptl_crystal_description     prism
_exptl_crystal_colour     purple
_exptl_crystal_size_max     0.25
_exptl_crystal_size_mid     0.15
_exptl_crystal_size_min     0.05
_exptl_crystal_density_diffrn     1.316
_exptl_crystal_density_meas     ?
_exptl_crystal_density_method     'not measured'
_exptl_crystal_F_000     3608
_exptl_absorpt_coefficient_mu     1.230
_exptl_absorpt_correction_type     multi-scan
_exptl_absorpt_process_details     '(SADABS; Bruker, 2007)'
_exptl_absorpt_correction_T_min     0.748
_exptl_absorpt_correction_T_max     0.941
_exptl_special_details
;
;
_diffrn_ambient_temperature     296(2)
_diffrn_radiation_type     MoK\a
_diffrn_radiation_wavelength     0.71073
_diffrn_radiation_source     'fine-focus sealed tube'
_diffrn_radiation_monochromator     graphite
_diffrn_measurement_device_type     'Bruker APEXII CCD area-detector'
_diffrn_measurement_method     'phi and omega scans'
_diffrn_reflns_number     48730
_diffrn_reflns_av_R_equivalents     0.0612
_diffrn_reflns_av_sigmaI/netI     0.0746
_diffrn_reflns_theta_min     1.47
_diffrn_reflns_theta_max     26.05
_diffrn_reflns_theta_full     26.05
_diffrn_measured_fraction_theta_max     0.999
_diffrn_measured_fraction_theta_full     0.999
_diffrn_reflns_limit_h_min     -43
_diffrn_reflns_limit_h_max     43
_diffrn_reflns_limit_k_min     -11
_diffrn_reflns_limit_k_max     7
_diffrn_reflns_limit_l_min     -34
_diffrn_reflns_limit_l_max     33
_diffrn_standards_decay_%     0
_reflns_number_total     17410
_reflns_number_gt     12690
_reflns_threshold_expression     I>2sigma(I)
_refine_ls_structure_factor_coef     Fsqd
_refine_ls_matrix_type     full
_refine_ls_R_factor_all     0.0883
_refine_ls_R_factor_gt     0.0607
_refine_ls_wR_factor_gt     0.1354
_refine_ls_wR_factor_ref     0.1495
_refine_ls_goodness_of_fit_ref     1.061
_refine_ls_restrained_S_all     1.097
_refine_ls_number_reflns     17410
_refine_ls_number_parameters     1091
_refine_ls_number_restraints     1340
_refine_ls_hydrogen_treatment     mixed
_refine_ls_weighting_scheme     calc
_refine_ls_weighting_details
        'calc w=1/[\s^2^(Fo^2^)+(0.0550P)^2^+26.0000P] where P=(Fo^2^+2Fc^2^)/3'
_atom_sites_solution_hydrogens     geom
_atom_sites_solution_primary     direct
_atom_sites_solution_secondary     difmap
_refine_ls_shift/su_max     0.001
_refine_ls_shift/su_mean     0.000
_refine_diff_density_max     2.987
_refine_diff_density_min     -1.065
loop_
    _atom_type_symbol
    _atom_type_description
    _atom_type_scat_dispersion_real
    _atom_type_scat_dispersion_imag
    _atom_type_scat_source
    'C' 'C' 0.0033 0.0016
                         'International Tables Vol C Tables 4.2.6.8 and 6.1.1.4'
    'H' 'H' 0.0000 0.0000
                         'International Tables Vol C Tables 4.2.6.8 and 6.1.1.4'
    'O' 'O' 0.0106 0.0060
                         'International Tables Vol C Tables 4.2.6.8 and 6.1.1.4'
    'Nd' 'Nd' -0.1943 3.0179
                         'International Tables Vol C Tables 4.2.6.8 and 6.1.1.4'
_computing_data_collection     'APEX2 (Bruker, 2007)'
_computing_cell_refinement     'SAINT (Bruker, 2007)'
_computing_data_reduction     'SAINT (Bruker, 2007)'
_computing_structure_solution     'SHELXS97 (Sheldrick, 2008)'
_computing_structure_refinement     'SHELXL97 (Sheldrick, 2008)'
_computing_molecular_graphics     'SHELXTL (Sheldrick, 2008)'
_computing_publication_material     'SHELXTL (Sheldrick, 2008)'
_iucr_refine_instruction_details
;
TITL a in P2(1)/c
CELL 0.71073 35.2609 9.3563 27.9406 90.000 107.303 90.000
ZERR 4.0000 0.0022 0.0006 0.0018 0.000 0.001 0.000
LATT 1
SYMM -X, 0.5+Y, 0.5-Z
SFAC C H O ND
UNIT 352 440 72 8
FMAP 2
GRID
PLAN 10
TEMP 23
SIZE 0.25 0.05 0.05
simu 0.01 0.02 3.8 C8 > C11b
simu 0.01 0.02 3.8 C16 C19 > C22b
simu 0.01 0.02 3.8 C30 > C33
simu 0.01 0.02 3.8 C41 > C44
simu 0.01 0.02 3.8 C52 > C55
simu 0.005 0.01 3.8 C63 > C66
simu 0.01 0.02 3.8 C74 > C77
simu 0.01 0.02 3.8 C85 > C88b
isor 0.01 C9 > C11b
isor 0.01 C20 > C22b
isor 0.01 C31 > C33
isor 0.01 C42 > C44
isor 0.01 C53 > C55
isor 0.01 C64 > C66
isor 0.01 C75 > C77
isor 0.01 C86 > C88b
sadi 0.02 C8 C9 C8 C10 C8 C11 C19 C20 C19 C21 C19 C22 C30 C31 C30 C32 = C30 C33
  C41 C42 C41 C43 C41 C44 C52 C53 C52 C54 C52 C55 C63 C64 C63 C65 C63 C66 =
  C74 C75 C74 C76 C74 C77 C85 C86 C85 C87 C85 C88 C8 C9B C8 C10B C8 C11B =
  C85 C86B C85 C87B C85 C88B C19 C20B C19 C21B C19 C22B C16 C19
dfix 0.82 0.02 O12 H12 O16 H16
free nd1 nd2
delu 0.001 C5 C8 C16 C19 C19 C20 C30 C33 C41 C42 C41 C43 C63 C64 C63 C65 C74 C77
EQIV $1 x, y-1, z
EQIV $2 x, y+1, z
HTAB O17 O13_$1
HTAB O17 O2_$1
HTAB O18 O3_$2
HTAB O18 O10_$2
htab
rem conf
BOND $h
omit -2 52.1
L.S. 30
ACTA
WGHT    0.055000   26.000000
FVAR       0.03977
ND1   4    0.219995    0.295468    0.367934    11.00000    0.03261    0.01953 =
         0.02934    0.00240    0.00839   -0.00264
ND2   4    0.279016    0.673936    0.394574    11.00000    0.03464    0.01989 =
         0.02951    0.00167    0.00993   -0.00302
O1    3    0.206758    0.544876    0.349559    11.00000    0.04094    0.02645 =
         0.03739    0.00509    0.00429    0.00273
O2    3    0.214363    0.775839    0.346087    11.00000    0.03797    0.02337 =
         0.05040    0.00597    0.00536   -0.00124
O3    3    0.283918    0.192975    0.415302    11.00000    0.03632    0.02513 =
         0.05015    0.00533    0.00529   -0.00521
O4    3    0.293778    0.423427    0.413799    11.00000    0.04426    0.02364 =
         0.04701    0.00311    0.01273    0.00274
O5    3    0.216949    0.404024    0.444410    11.00000    0.06436    0.03132 =
         0.03941   -0.00478    0.02489   -0.01140
O6    3    0.243038    0.622933    0.451331    11.00000    0.04828    0.03398 =
         0.04271   -0.00057    0.02223   -0.00765
O7    3    0.255713    0.345700    0.309951    11.00000    0.05612    0.02937 =
         0.04065    0.00165    0.02477   -0.00493
O8    3    0.281760    0.566699    0.319326    11.00000    0.07428    0.03523 =
         0.04312   -0.00646    0.03005   -0.01236
O9    3    0.154201    0.185776    0.366248    11.00000    0.04163    0.04348 =
         0.04269    0.01430    0.00885   -0.00423
O10   3    0.205470    0.086864    0.420188    11.00000    0.04010    0.03107 =
         0.04015    0.00892    0.01309   -0.00391
O11   3    0.171267    0.302677    0.280333    11.00000    0.04119    0.04304 =
         0.04236    0.00721    0.00179   -0.00542
O12   3    0.114141    0.191301    0.272609    11.00000    0.05129    0.07578 =
         0.05246    0.01511   -0.00118   -0.02242
H12   2    0.122949    0.177011    0.302730    11.00000   -1.50000
O13   3    0.293314    0.882206    0.342398    11.00000    0.02379    0.03762 =
         0.04722    0.00167    0.00623   -0.00113
O14   3    0.344799    0.779877    0.393636    11.00000    0.03975    0.04644 =
         0.04362    0.01464    0.01039   -0.00436
O15   3    0.328609    0.671632    0.481876    11.00000    0.04998    0.04716 =
         0.03911    0.00765    0.00356   -0.00214
O16   3    0.387039    0.766076    0.486348    11.00000    0.05232    0.08168 =
         0.05467    0.01853    0.00173   -0.01551
H16   2    0.378895    0.763431    0.455798    11.00000   -1.50000
O17   3    0.224589    0.061931    0.325202    11.00000    0.05082    0.02286 =
         0.04106   -0.00186    0.01563   -0.00242
AFIX   3
H17A  2    0.248859    0.041691    0.329352    11.00000   -1.50000
H17   2    0.217109   -0.023299    0.327852    11.00000   -1.50000
AFIX   0
O18   3    0.273518    0.908509    0.437536    11.00000    0.04549    0.02207 =
         0.04603   -0.00251    0.01394   -0.00167
AFIX   3
H18A  2    0.281848    0.980939    0.425296    11.00000   -1.50000
H18B  2    0.248668    0.919469    0.432176    11.00000   -1.50000
AFIX   0
C1    1    0.192405    0.666880    0.335043    11.00000    0.04253    0.02693 =
         0.02778    0.00755    0.01216    0.00414
C2    1    0.150771    0.681225    0.304426    11.00000    0.03931    0.02951 =
         0.03587   -0.00179    0.01088    0.00308
C3    1    0.137663    0.803334    0.276772    11.00000    0.05693    0.03297 =
         0.05131    0.00646    0.00422   -0.00452
AFIX  43
H3A   2    0.154793    0.880797    0.280198    11.00000   -1.20000
AFIX   0
C4    1    0.100150    0.813042    0.244520    11.00000    0.05142    0.05362 =
         0.07256    0.01847   -0.00162    0.00726
AFIX  43
H4A   2    0.092261    0.896650    0.226272    11.00000   -1.20000
AFIX   0
C5    1    0.073426    0.699772    0.238437    11.00000    0.04795    0.05864 =
         0.08278   -0.00350    0.00578    0.00473
C6    1    0.086168    0.580466    0.268442    11.00000    0.04414    0.04171 =
         0.10301   -0.00590    0.00354   -0.00660
AFIX  43
H6A   2    0.068715    0.504695    0.266570    11.00000   -1.20000
AFIX   0
C7    1    0.123690    0.571960    0.300579    11.00000    0.03356    0.03402 =
         0.07207    0.00418    0.01264   -0.00001
AFIX  43
H7A   2    0.131230    0.490819    0.320353    11.00000   -1.20000
AFIX   0
C8    1    0.032130    0.707949    0.199432    11.00000    0.06095    0.09552 =
         0.11914    0.00188   -0.01383    0.01507
PART   1
C9    1    0.023148    0.849426    0.173189    10.50000    0.09465    0.11221 =
         0.11930    0.00497    0.00700    0.00438
AFIX 137
H9A   2   -0.005089    0.860750    0.159649    10.50000   -1.50000
H9B   2    0.035097    0.853080    0.146501    10.50000   -1.50000
H9C   2    0.033689    0.924953    0.196627    10.50000   -1.50000
AFIX   0
C10   1    0.001283    0.699268    0.228897    10.50000    0.08754    0.11062 =
         0.11552   -0.00098    0.01806    0.00699
AFIX 137
H10A  2   -0.024706    0.719545    0.206739    10.50000   -1.50000
H10B  2    0.007866    0.767889    0.255650    10.50000   -1.50000
H10C  2    0.001576    0.604992    0.242562    10.50000   -1.50000
AFIX   0
C11   1    0.026668    0.581534    0.163462    10.50000    0.09115    0.10662 =
         0.10328   -0.00345    0.01128    0.00227
AFIX 137
H11A  2    0.000109    0.582168    0.140986    10.50000   -1.50000
H11B  2    0.031172    0.493993    0.182233    10.50000   -1.50000
H11C  2    0.045289    0.588953    0.144548    10.50000   -1.50000
AFIX   0
PART   2
C9B   1    0.008863    0.825508    0.214041    10.50000    0.09310    0.11359 =
         0.11177   -0.00118    0.01473    0.01390
AFIX 137
H9BA  2   -0.016547    0.834156    0.189182    10.50000   -1.50000
H9BB  2    0.023104    0.913949    0.216381    10.50000   -1.50000
H9BC  2    0.005138    0.803679    0.245914    10.50000   -1.50000
AFIX   0
C10B  1    0.011992    0.564381    0.190631    10.50000    0.09323    0.10985 =
         0.11877   -0.00024    0.00853   -0.00387
AFIX 137
H10D  2    0.008589    0.529764    0.221437    10.50000   -1.50000
H10E  2    0.028044    0.498281    0.178865    10.50000   -1.50000
H10F  2   -0.013503    0.573523    0.165977    10.50000   -1.50000
AFIX   0
C11B  1    0.036425    0.760829    0.148959    10.50000    0.09268    0.11085 =
         0.10810   -0.00729    0.00864    0.00730
AFIX 137
H11D  2    0.010675    0.765770    0.124624    10.50000   -1.50000
H11E  2    0.052893    0.695613    0.137537    10.50000   -1.50000
H11F  2    0.048377    0.853986    0.153331    10.50000   -1.50000
AFIX   0
PART   0
C12   1    0.306644    0.299073    0.427450    11.00000    0.02844    0.03063 =
         0.03997    0.00337    0.01118    0.00229
C13   1    0.348120    0.277280    0.458737    11.00000    0.03692    0.03165 =
         0.04325   -0.00336    0.00843   -0.00234
C14   1    0.375929    0.385603    0.465215    11.00000    0.03348    0.03647 =
         0.11987   -0.00419    0.00574    0.00225
AFIX  43
H14A  2    0.369171    0.471674    0.448157    11.00000   -1.20000
AFIX   0
C15   1    0.413179    0.365309    0.496679    11.00000    0.04099    0.05059 =
         0.19781   -0.02776   -0.01287   -0.00782
AFIX  43
H15A  2    0.431275    0.440074    0.501087    11.00000   -1.20000
AFIX   0
C16   1    0.425711    0.238174    0.522726    11.00000    0.08549    0.07280 =
         0.12632   -0.02885   -0.00555    0.00756
C17   1    0.397753    0.129804    0.513063    11.00000    0.05410    0.05395 =
         0.07163   -0.00091   -0.00138    0.00716
AFIX  43
H17B  2    0.404849    0.041410    0.528322    11.00000   -1.20000
AFIX   0
C18   1    0.360181    0.148263    0.481946    11.00000    0.04166    0.04907 =
         0.04459    0.00599   -0.00382   -0.00543
AFIX  43
H18C  2    0.342367    0.072355    0.476284    11.00000   -1.20000
AFIX   0
C19   1    0.467297    0.218979    0.561181    11.00000    0.07798    0.09563 =
         0.14104   -0.01928   -0.00138    0.00595
PART   1
C20   1    0.496213    0.236770    0.530836    10.50000    0.09013    0.11165 =
         0.14107   -0.01058    0.00538    0.01052
AFIX 137
H20A  2    0.491951    0.162225    0.506192    10.50000   -1.50000
H20B  2    0.522931    0.231342    0.552735    10.50000   -1.50000
H20C  2    0.492061    0.328005    0.514374    10.50000   -1.50000
AFIX   0
C21   1    0.470734    0.336226    0.600485    10.50000    0.11067    0.11125 =
         0.12985   -0.00641    0.00564   -0.00159
AFIX  33
H21A  2    0.465666    0.427564    0.584170    10.50000   -1.50000
H21B  2    0.497014    0.335445    0.623683    10.50000   -1.50000
H21C  2    0.451675    0.319171    0.618243    10.50000   -1.50000
AFIX   0
C22   1    0.472275    0.080399    0.591754    10.50000    0.09279    0.10457 =
         0.11554   -0.00760    0.00689    0.00715
AFIX 137
H22A  2    0.466097    0.000061    0.569401    10.50000   -1.50000
H22B  2    0.454639    0.081606    0.612130    10.50000   -1.50000
H22C  2    0.499207    0.072793    0.612867    10.50000   -1.50000
AFIX   0
PART   2
C20B  1    0.482226    0.071073    0.555216    10.50000    0.10376    0.11169 =
         0.14180   -0.00597    0.00839    0.00760
AFIX 137
H20D  2    0.509832    0.064111    0.573866    10.50000   -1.50000
H20E  2    0.479005    0.053047    0.520406    10.50000   -1.50000
H20F  2    0.467348    0.001861    0.567576    10.50000   -1.50000
AFIX   0
C21B  1    0.466005    0.265030    0.612426    10.50000    0.10827    0.11620 =
         0.12771    0.00434    0.01026   -0.00540
AFIX 137
H21D  2    0.492431    0.265072    0.635255    10.50000   -1.50000
H21E  2    0.449740    0.199814    0.624197    10.50000   -1.50000
H21F  2    0.455020    0.359504    0.610430    10.50000   -1.50000
AFIX   0
C22B  1    0.497679    0.311925    0.545669    10.50000    0.09858    0.11260 =
         0.13044   -0.01716    0.01147    0.00263
AFIX 137
H22D  2    0.524066    0.279960    0.563000    10.50000   -1.50000
H22E  2    0.494706    0.409850    0.554164    10.50000   -1.50000
H22F  2    0.493220    0.303949    0.510164    10.50000   -1.50000
AFIX   0
PART   0
C23   1    0.227358    0.519607    0.467672    11.00000    0.04155    0.03345 =
         0.03571    0.00123    0.01386    0.00007
C24   1    0.220878    0.538853    0.517329    11.00000    0.04585    0.02811 =
         0.03146    0.00045    0.01601   -0.00062
C25   1    0.237079    0.656707    0.546552    11.00000    0.06255    0.03827 =
         0.04670   -0.00166    0.02265   -0.01514
AFIX  43
H25A  2    0.251624    0.723074    0.534494    11.00000   -1.20000
AFIX   0
C26   1    0.232012    0.676674    0.592586    11.00000    0.10242    0.04467 =
         0.04372   -0.00596    0.02887   -0.01898
AFIX  43
H26A  2    0.243737    0.755020    0.611820    11.00000   -1.20000
AFIX   0
C27   1    0.209407    0.580921    0.611334    11.00000    0.08993    0.03999 =
         0.04674    0.00194    0.03473   -0.00075
C28   1    0.192996    0.465607    0.581772    11.00000    0.07882    0.04044 =
         0.05129   -0.00296    0.03996   -0.01212
AFIX  43
H28A  2    0.177596    0.400849    0.593119    11.00000   -1.20000
AFIX   0
C29   1    0.198933    0.444172    0.535661    11.00000    0.05791    0.03806 =
         0.04248   -0.00659    0.02302   -0.01212
AFIX  43
H29A  2    0.187901    0.364426    0.516751    11.00000   -1.20000
AFIX   0
C30   1    0.204601    0.606388    0.662360    11.00000    0.15631    0.04805 =
         0.06532   -0.00659    0.06077   -0.00840
C31   1    0.191738    0.755304    0.668372    11.00000    0.15430    0.08390 =
         0.09456   -0.00704    0.07043    0.01218
AFIX 137
H31A  2    0.164779    0.768423    0.647951    11.00000   -1.50000
H31B  2    0.208639    0.821530    0.658163    11.00000   -1.50000
H31C  2    0.193508    0.771896    0.702876    11.00000   -1.50000
AFIX   0
C32   1    0.182846    0.491298    0.680197    11.00000    0.14266    0.08378 =
         0.08265    0.00509    0.06722   -0.00378
AFIX 137
H32A  2    0.156232    0.484621    0.658075    11.00000   -1.50000
H32B  2    0.182071    0.513407    0.713444    11.00000   -1.50000
H32C  2    0.196231    0.401777    0.680554    11.00000   -1.50000
AFIX   0
C33   1    0.247751    0.599428    0.703525    11.00000    0.16629    0.10648 =
         0.09466   -0.00194    0.04333   -0.00831
AFIX 137
H33A  2    0.245152    0.618706    0.736150    11.00000   -1.50000
H33B  2    0.264875    0.669491    0.695656    11.00000   -1.50000
H33C  2    0.258911    0.505944    0.703270    11.00000   -1.50000
AFIX   0
C34   1    0.271661    0.450866    0.295475    11.00000    0.03587    0.03114 =
         0.03331    0.00070    0.01498   -0.00150
C35   1    0.278875    0.439285    0.245061    11.00000    0.04687    0.03306 =
         0.03143    0.00257    0.01699   -0.00011
C36   1    0.300160    0.541073    0.228953    11.00000    0.05719    0.03386 =
         0.04110    0.00281    0.02184   -0.00424
AFIX  43
H36A  2    0.310420    0.619283    0.249211    11.00000   -1.20000
AFIX   0
C37   1    0.306411    0.527778    0.182701    11.00000    0.08501    0.04519 =
         0.05098    0.00142    0.03595   -0.01484
AFIX  43
H37A  2    0.320831    0.598038    0.172224    11.00000   -1.20000
AFIX   0
C38   1    0.291947    0.413756    0.151690    11.00000    0.10334    0.04328 =
         0.04316   -0.00302    0.03809   -0.00691
C39   1    0.269237    0.312952    0.168228    11.00000    0.13801    0.04363 =
         0.04984   -0.01560    0.04542   -0.03131
AFIX  43
H39A  2    0.258250    0.235892    0.147771    11.00000   -1.20000
AFIX   0
C40   1    0.263056    0.326347    0.213791    11.00000    0.08346    0.04060 =
         0.04837   -0.00447    0.03186   -0.01991
AFIX  43
H40A  2    0.247906    0.258190    0.224034    11.00000   -1.20000
AFIX   0
C41   1    0.296807    0.397492    0.099461    11.00000    0.17255    0.06844 =
         0.07415   -0.01022    0.06710   -0.00325
C42   1    0.253858    0.409247    0.059958    11.00000    0.18017    0.12380 =
         0.11142    0.00144    0.04769   -0.01821
AFIX 137
H42A  2    0.255780    0.393715    0.026796    11.00000   -1.50000
H42B  2    0.243154    0.502686    0.061870    11.00000   -1.50000
H42C  2    0.236715    0.338434    0.067365    11.00000   -1.50000
AFIX   0
C43   1    0.316799    0.518322    0.083782    11.00000    0.17117    0.10531 =
         0.10121    0.01052    0.08589   -0.00508
AFIX 137
H43A  2    0.343798    0.523534    0.104834    11.00000   -1.50000
H43B  2    0.303239    0.605384    0.086671    11.00000   -1.50000
H43C  2    0.316446    0.505148    0.049578    11.00000   -1.50000
AFIX   0
C44   1    0.309029    0.250396    0.090456    11.00000    0.16193    0.10561 =
         0.10805   -0.00321    0.08089    0.01558
AFIX 137
H44A  2    0.335276    0.231888    0.112223    11.00000   -1.50000
H44B  2    0.308926    0.241571    0.056186    11.00000   -1.50000
H44C  2    0.290782    0.182691    0.097139    11.00000   -1.50000
AFIX   0
C45   1    0.168903    0.087739    0.397101    11.00000    0.02758    0.03527 =
         0.03379    0.00018    0.01017   -0.00312
C46   1    0.143506   -0.030664    0.405706    11.00000    0.03417    0.03638 =
         0.03973    0.00096    0.01537   -0.00449
C47   1    0.103870   -0.036689    0.380222    11.00000    0.04087    0.05158 =
         0.06824    0.01828    0.00766   -0.00427
AFIX  43
H47A  2    0.092334    0.036108    0.357990    11.00000   -1.20000
AFIX   0
C48   1    0.080560   -0.150514    0.387151    11.00000    0.03878    0.05821 =
         0.08696    0.00210    0.00907   -0.01923
AFIX  43
H48A  2    0.053642   -0.151565    0.369571    11.00000   -1.20000
AFIX   0
C49   1    0.096122   -0.260364    0.418984    11.00000    0.03885    0.03899 =
         0.11259    0.00146    0.03078   -0.00958
C50   1    0.135613   -0.253277    0.443524    11.00000    0.05816    0.03768 =
         0.12622    0.03941    0.03024   -0.00199
AFIX  43
H50A  2    0.147125   -0.326999    0.465339    11.00000   -1.20000
AFIX   0
C51   1    0.159203   -0.142926    0.437652    11.00000    0.03157    0.05489 =
         0.08062    0.03160    0.00891   -0.00206
AFIX  43
H51A  2    0.186103   -0.143297    0.455325    11.00000   -1.20000
AFIX   0
C52   1    0.071588   -0.387142    0.428745    11.00000    0.06809    0.05413 =
         0.14595    0.00177    0.04675   -0.02148
C53   1    0.028050   -0.366386    0.401259    11.00000    0.09306    0.09989 =
         0.17596    0.01384    0.04048   -0.03109
AFIX 137
H53A  2    0.024464   -0.360612    0.365882    11.00000   -1.50000
H53B  2    0.018870   -0.279606    0.412432    11.00000   -1.50000
H53C  2    0.013155   -0.445752    0.408000    11.00000   -1.50000
AFIX   0
C54   1    0.086001   -0.523976    0.410924    11.00000    0.09699    0.06074 =
         0.11787   -0.00238    0.04184   -0.01684
AFIX 137
H54A  2    0.084091   -0.515341    0.376048    11.00000   -1.50000
H54B  2    0.069887   -0.602482    0.415479    11.00000   -1.50000
H54C  2    0.113158   -0.540799    0.429956    11.00000   -1.50000
AFIX   0
C55   1    0.076200   -0.402867    0.484223    11.00000    0.12868    0.09433 =
         0.14159    0.00382    0.06893   -0.03438
AFIX 137
H55A  2    0.058094   -0.474340    0.488906    11.00000   -1.50000
H55B  2    0.070482   -0.313212    0.497299    11.00000   -1.50000
H55C  2    0.102943   -0.431001    0.501575    11.00000   -1.50000
AFIX   0
C56   1    0.138856    0.262869    0.254260    11.00000    0.04524    0.03489 =
         0.04773    0.00685    0.01365    0.00027
C57   1    0.124176    0.292963    0.200404    11.00000    0.04140    0.03692 =
         0.04134    0.00517   -0.00112   -0.00025
C58   1    0.147358    0.375231    0.178902    11.00000    0.06684    0.05552 =
         0.05539    0.00371    0.00857   -0.01559
AFIX  43
H58A  2    0.171509    0.411312    0.198699    11.00000   -1.20000
AFIX   0
C59   1    0.134823    0.403767    0.128435    11.00000    0.09044    0.06686 =
         0.05278    0.00843    0.01563   -0.01378
AFIX  43
H59A  2    0.150734    0.459943    0.114748    11.00000   -1.20000
AFIX   0
C60   1    0.099666    0.352300    0.097541    11.00000    0.07389    0.05357 =
         0.04588    0.00838    0.00326    0.02243
C61   1    0.077387    0.269132    0.119344    11.00000    0.05682    0.09183 =
         0.04515    0.00364   -0.00383    0.00191
AFIX  43
H61A  2    0.053444    0.231764    0.099445    11.00000   -1.20000
AFIX   0
C62   1    0.089475    0.239358    0.169909    11.00000    0.05235    0.07111 =
         0.05450    0.00870    0.01042   -0.01167
AFIX  43
H62A  2    0.073723    0.181857    0.183411    11.00000   -1.20000
AFIX   0
C63   1    0.086706    0.387839    0.042093    11.00000    0.14129    0.11491 =
         0.05780    0.00978    0.01944    0.02406
C64   1    0.078434    0.545493    0.034082    11.00000    0.17065    0.11691 =
         0.09655    0.01285    0.01572    0.02957
AFIX 137
H64A  2    0.068806    0.565115   -0.001198    11.00000   -1.50000
H64B  2    0.102457    0.598286    0.048590    11.00000   -1.50000
H64C  2    0.058771    0.573484    0.049752    11.00000   -1.50000
AFIX   0
C65   1    0.116401    0.336615    0.017162    11.00000    0.14446    0.13901 =
         0.08523    0.01175    0.03592    0.02167
AFIX 137
H65A  2    0.106077    0.351057   -0.018374    11.00000   -1.50000
H65B  2    0.121459    0.236713    0.023984    11.00000   -1.50000
H65C  2    0.140693    0.389255    0.029901    11.00000   -1.50000
AFIX   0
C66   1    0.047837    0.314433    0.013870    11.00000    0.15248    0.13483 =
         0.08888    0.01431    0.01732    0.00949
AFIX 137
H66A  2    0.041046    0.338613   -0.021052    11.00000   -1.50000
H66B  2    0.027083    0.345758    0.027180    11.00000   -1.50000
H66C  2    0.050932    0.212753    0.017728    11.00000   -1.50000
AFIX   0
C67   1    0.329297    0.881748    0.363410    11.00000    0.04355    0.02900 =
         0.02659    0.00130    0.01461   -0.00113
C68   1    0.354817    1.001569    0.357173    11.00000    0.03510    0.03494 =
         0.03939   -0.00006    0.01522   -0.00625
C69   1    0.338384    1.114913    0.325876    11.00000    0.03857    0.04022 =
         0.08950    0.01389    0.01584   -0.00672
AFIX  43
H69A  2    0.311488    1.113512    0.308199    11.00000   -1.20000
AFIX   0
C70   1    0.361334    1.229529    0.320602    11.00000    0.04703    0.04658 =
         0.13666    0.03553    0.02686    0.00097
AFIX  43
H70A  2    0.349397    1.304779    0.299810    11.00000   -1.20000
AFIX   0
C71   1    0.401194    1.235978    0.345055    11.00000    0.05464    0.03641 =
         0.12929    0.00706    0.04028   -0.00913
C72   1    0.418014    1.121925    0.375933    11.00000    0.03806    0.06647 =
         0.09036   -0.00176    0.01369   -0.02375
AFIX  43
H72A  2    0.445063    1.122219    0.392845    11.00000   -1.20000
AFIX   0
C73   1    0.394716    1.007714    0.381680    11.00000    0.04108    0.05481 =
         0.06213    0.00797    0.01208   -0.00661
AFIX  43
H73A  2    0.406518    0.932958    0.402814    11.00000   -1.20000
AFIX   0
C74   1    0.425932    1.364396    0.337337    11.00000    0.08708    0.06212 =
         0.18902    0.01461    0.05880   -0.02224
C75   1    0.408346    1.500804    0.352147    11.00000    0.10889    0.07310 =
         0.14965    0.00486    0.05201   -0.02390
AFIX 137
H75A  2    0.410151    1.496825    0.387089    11.00000   -1.50000
H75B  2    0.380987    1.509104    0.332595    11.00000   -1.50000
H75C  2    0.422856    1.582139    0.346058    11.00000   -1.50000
AFIX   0
C76   1    0.422451    1.377857    0.281832    11.00000    0.13569    0.11386 =
         0.17687    0.01082    0.07102   -0.03369
AFIX 137
H76A  2    0.433612    1.294559    0.271134    11.00000   -1.50000
H76B  2    0.436579    1.461262    0.276614    11.00000   -1.50000
H76C  2    0.394969    1.386230    0.262785    11.00000   -1.50000
AFIX   0
C77   1    0.469209    1.347834    0.363233    11.00000    0.09661    0.10990 =
         0.19900    0.01479    0.03218   -0.02609
AFIX 137
H77A  2    0.473750    1.348960    0.398856    11.00000   -1.50000
H77B  2    0.483466    1.425158    0.353924    11.00000   -1.50000
H77C  2    0.478297    1.258711    0.353608    11.00000   -1.50000
AFIX   0
C78   1    0.361790    0.706474    0.506564    11.00000    0.04295    0.04309 =
         0.05085    0.00345    0.01092   -0.00063
C79   1    0.377200    0.683293    0.560986    11.00000    0.04684    0.04931 =
         0.04265    0.00899    0.00407    0.00439
C80   1    0.414014    0.727734    0.588244    11.00000    0.05424    0.09968 =
         0.05518    0.01355    0.00226   -0.01499
AFIX  43
H80A  2    0.430629    0.771644    0.572324    11.00000   -1.20000
AFIX   0
C81   1    0.426801    0.707672    0.639715    11.00000    0.06201    0.11706 =
         0.05812    0.00678   -0.00452   -0.00219
AFIX  43
H81A  2    0.452010    0.738554    0.658031    11.00000   -1.20000
AFIX   0
C82   1    0.402785    0.642722    0.664212    11.00000    0.09602    0.07386 =
         0.04339    0.00365    0.00879    0.02416
C83   1    0.365926    0.598401    0.636048    11.00000    0.09627    0.07992 =
         0.05410    0.01256    0.02052   -0.00782
AFIX  43
H83A  2    0.349159    0.554988    0.651853    11.00000   -1.20000
AFIX   0
C84   1    0.353034    0.616685    0.584613    11.00000    0.06427    0.06631 =
         0.05317    0.00401    0.01019   -0.01345
AFIX  43
H84A  2    0.328078    0.583972    0.566093    11.00000   -1.20000
AFIX   0
C85   1    0.417345    0.619844    0.722059    11.00000    0.11854    0.10718 =
         0.06346    0.00758    0.01970    0.01871
PART   1
C86   1    0.387240    0.687108    0.745586    10.50000    0.11280    0.10818 =
         0.07873   -0.00060    0.02936    0.00401
AFIX  33
H86D  2    0.395998    0.672282    0.781192    10.50000   -1.50000
H86E  2    0.361724    0.643220    0.731613    10.50000   -1.50000
H86F  2    0.385227    0.787764    0.738625    10.50000   -1.50000
AFIX   0
C87   1    0.420553    0.461436    0.734415    10.50000    0.12844    0.11621 =
         0.09576    0.00500    0.02373    0.00699
AFIX 137
H87D  2    0.433479    0.448832    0.769601    10.50000   -1.50000
H87E  2    0.435764    0.414974    0.715578    10.50000   -1.50000
H87F  2    0.394444    0.420347    0.725880    10.50000   -1.50000
AFIX   0
C88   1    0.456729    0.694449    0.747606    10.50000    0.11642    0.11983 =
         0.08986   -0.00208    0.02193    0.00990
AFIX 137
H88D  2    0.460967    0.696657    0.783166    10.50000   -1.50000
H88E  2    0.455933    0.790393    0.735168    10.50000   -1.50000
H88F  2    0.478027    0.643159    0.740533    10.50000   -1.50000
AFIX   0
PART   2
C86B  1    0.384969    0.558524    0.741027    10.50000    0.12192    0.12525 =
         0.09548    0.00788    0.02663    0.00168
AFIX 137
H86A  2    0.394999    0.543957    0.776582    10.50000   -1.50000
H86B  2    0.376319    0.468822    0.724755    10.50000   -1.50000
H86C  2    0.362972    0.623747    0.733819    10.50000   -1.50000
AFIX   0
C87B  1    0.452791    0.515689    0.733345    10.50000    0.11332    0.11166 =
         0.08605    0.01121    0.02312    0.00794
AFIX 137
H87A  2    0.462654    0.499547    0.768829    10.50000   -1.50000
H87B  2    0.473477    0.556074    0.721708    10.50000   -1.50000
H87C  2    0.444314    0.426588    0.716527    10.50000   -1.50000
AFIX   0
C88B  1    0.431942    0.761232    0.747029    10.50000    0.13076    0.12102 =
         0.09859   -0.00303    0.02242    0.00645
AFIX 137
H88A  2    0.438135    0.751045    0.782718    10.50000   -1.50000
H88B  2    0.411622    0.832277    0.735516    10.50000   -1.50000
H88C  2    0.455333    0.790108    0.738700    10.50000   -1.50000
PART   0
HKLF 4
REM  a in P2(1)/c
REM R1 =  0.0607 for  12690 Fo > 4sig(Fo)  and  0.0883 for all  17410 data
REM   1091 parameters refined using   1340 restraints
END
WGHT      0.0642     24.4526
REM Highest difference peak  2.987,  deepest hole -1.065,  1-sigma level  0.123
Q1    1   0.2844  0.7986  0.3689  11.00000  0.05    2.99
Q2    1   0.2253  0.1707  0.3395  11.00000  0.05    2.57
Q3    1   0.2753  0.8214  0.4209  11.00000  0.05    1.03
Q4    1   0.3620  0.3654  0.1276  11.00000  0.05    0.82
Q5    1   0.3185  0.3774  0.1108  11.00000  0.05    0.80
Q6    1   0.3372  0.0478  0.4195  11.00000  0.05    0.74
Q7    1   0.2120  0.1684  0.3899  11.00000  0.05    0.71
Q8    1   0.1616  0.9220  0.3403  11.00000  0.05    0.71
Q9    1   0.1087  0.5586  0.0386  11.00000  0.05    0.69
Q10   1   0.0499  0.5104  0.0383  11.00000  0.05    0.69
;
loop_
    _atom_site_type_symbol
    _atom_site_label
    _atom_site_fract_x
    _atom_site_fract_y
    _atom_site_fract_z
    _atom_site_U_iso_or_equiv
    _atom_site_adp_type
    _atom_site_calc_flag
    _atom_site_refinement_flags
    _atom_site_occupancy
    _atom_site_disorder_assembly
    _atom_site_disorder_group
    Nd Nd1 0.219995(10) 0.29547(3) 0.367934(12) 0.02734(10) Uani d . 1 . .
    Nd Nd2 0.279016(10) 0.67394(3) 0.394574(12) 0.02793(10) Uani d . 1 . .
    O O1 0.20676(13) 0.5449(4) 0.34956(16) 0.0365(10) Uani d . 1 . .
    O O2 0.21436(13) 0.7758(4) 0.34609(17) 0.0389(11) Uani d . 1 . .
    O O3 0.28392(13) 0.1930(4) 0.41530(17) 0.0388(11) Uani d . 1 . .
    O O4 0.29378(13) 0.4234(4) 0.41380(17) 0.0385(11) Uani d . 1 . .
    O O5 0.21695(14) 0.4040(5) 0.44441(16) 0.0430(12) Uani d . 1 . .
    O O6 0.24304(13) 0.6229(5) 0.45133(16) 0.0398(11) Uani d . 1 . .
    O O7 0.25571(14) 0.3457(5) 0.30995(16) 0.0398(11) Uani d . 1 . .
    O O8 0.28176(15) 0.5667(5) 0.31933(17) 0.0481(12) Uani d . 1 . .
    O O9 0.15420(13) 0.1858(5) 0.36625(17) 0.0434(12) Uani d . 1 . .
    O O10 0.20547(13) 0.0869(5) 0.42019(16) 0.0369(10) Uani d . 1 . .
    O O11 0.17127(14) 0.3027(5) 0.28033(17) 0.0445(12) Uani d . 1 . .
    O O12 0.11414(17) 0.1913(7) 0.2726(2) 0.0635(16) Uani d D 1 . .
    H H12 0.123(3) 0.177(11) 0.3027(11) 0.095 Uiso d D 1 . .
    O O13 0.29331(12) 0.8822(5) 0.34240(16) 0.0371(10) Uani d . 1 . .
    O O14 0.34480(13) 0.7799(5) 0.39364(17) 0.0437(11) Uani d . 1 . .
    O O15 0.32861(15) 0.6716(5) 0.48188(17) 0.0475(12) Uani d . 1 . .
    O O16 0.38704(17) 0.7661(7) 0.4863(2) 0.0660(16) Uani d D 1 . .
    H H16 0.379(3) 0.763(12) 0.4558(8) 0.099 Uiso d D 1 . .
    O O17 0.22459(13) 0.0619(4) 0.32520(15) 0.0378(10) Uani d . 1 . .
    H H17A 0.2489 0.0417 0.3294 0.057 Uiso d R 1 . .
    H H17 0.2171 -0.0233 0.3279 0.057 Uiso d R 1 . .
    O O18 0.27352(13) 0.9085(4) 0.43754(16) 0.0378(10) Uani d . 1 . .
    H H18A 0.2818 0.9809 0.4253 0.057 Uiso d R 1 . .
    H H18B 0.2487 0.9195 0.4322 0.057 Uiso d R 1 . .
    C C1 0.19241(19) 0.6669(6) 0.3350(2) 0.0320(14) Uani d . 1 . .
    C C2 0.15077(19) 0.6812(7) 0.3044(2) 0.0350(15) Uani d . 1 . .
    C C3 0.1377(2) 0.8033(8) 0.2768(3) 0.0497(19) Uani d . 1 . .
    H H3A 0.1548 0.8808 0.2802 0.060 Uiso calc R 1 . .
    C C4 0.1001(2) 0.8130(9) 0.2445(3) 0.064(2) Uani d . 1 . .
    H H4A 0.0923 0.8966 0.2263 0.076 Uiso calc R 1 . .
    C C5 0.0734(2) 0.6998(10) 0.2384(4) 0.066(2) Uani d U 1 A .
    C C6 0.0862(2) 0.5805(9) 0.2684(4) 0.067(3) Uani d . 1 . .
    H H6A 0.0687 0.5047 0.2666 0.080 Uiso calc R 1 . .
    C C7 0.1237(2) 0.5720(8) 0.3006(3) 0.0472(18) Uani d . 1 . .
    H H7A 0.1312 0.4908 0.3204 0.057 Uiso calc R 1 . .
    C C8 0.0321(3) 0.7079(12) 0.1994(4) 0.101(3) Uani d DU 1 . .
    C C9 0.0231(8) 0.849(2) 0.1732(10) 0.114(5) Uani d PDU 0.50 A 1
    H H9A -0.0051 0.8608 0.1596 0.171 Uiso calc PR 0.50 A 1
    H H9B 0.0351 0.8531 0.1465 0.171 Uiso calc PR 0.50 A 1
    H H9C 0.0337 0.9250 0.1966 0.171 Uiso calc PR 0.50 A 1
    C C10 0.0013(6) 0.699(3) 0.2289(8) 0.107(5) Uani d PDU 0.50 A 1
    H H10A -0.0247 0.7195 0.2067 0.161 Uiso calc PR 0.50 A 1
    H H10B 0.0079 0.7679 0.2556 0.161 Uiso calc PR 0.50 A 1
    H H10C 0.0016 0.6050 0.2426 0.161 Uiso calc PR 0.50 A 1
    C C11 0.0267(7) 0.582(2) 0.1635(8) 0.104(5) Uani d PDU 0.50 A 1
    H H11A 0.0001 0.5822 0.1410 0.156 Uiso calc PR 0.50 A 1
    H H11B 0.0312 0.4940 0.1822 0.156 Uiso calc PR 0.50 A 1
    H H11C 0.0453 0.5890 0.1445 0.156 Uiso calc PR 0.50 A 1
    C C9B 0.0089(7) 0.826(2) 0.2140(10) 0.110(5) Uani d PDU 0.50 A 2
    H H9BA -0.0165 0.8342 0.1892 0.164 Uiso calc PR 0.50 A 2
    H H9BB 0.0231 0.9139 0.2164 0.164 Uiso calc PR 0.50 A 2
    H H9BC 0.0051 0.8037 0.2459 0.164 Uiso calc PR 0.50 A 2
    C C10B 0.0120(7) 0.564(2) 0.1906(10) 0.112(5) Uani d PDU 0.50 A 2
    H H10D 0.0086 0.5298 0.2214 0.168 Uiso calc PR 0.50 A 2
    H H10E 0.0280 0.4983 0.1789 0.168 Uiso calc PR 0.50 A 2
    H H10F -0.0135 0.5735 0.1660 0.168 Uiso calc PR 0.50 A 2
    C C11B 0.0364(7) 0.761(3) 0.1490(7) 0.108(5) Uani d PDU 0.50 A 2
    H H11D 0.0107 0.7658 0.1246 0.163 Uiso calc PR 0.50 A 2
    H H11E 0.0529 0.6956 0.1375 0.163 Uiso calc PR 0.50 A 2
    H H11F 0.0484 0.8540 0.1533 0.163 Uiso calc PR 0.50 A 2
    C C12 0.30664(18) 0.2991(7) 0.4274(2) 0.0328(14) Uani d . 1 . .
    C C13 0.34812(19) 0.2773(7) 0.4587(2) 0.0380(15) Uani d . 1 . .
    C C14 0.3759(2) 0.3856(8) 0.4652(4) 0.067(3) Uani d . 1 . .
    H H14A 0.3692 0.4717 0.4482 0.080 Uiso calc R 1 . .
    C C15 0.4132(3) 0.3653(10) 0.4967(5) 0.107(5) Uani d . 1 . .
    H H15A 0.4313 0.4401 0.5011 0.128 Uiso calc R 1 . .
    C C16 0.4257(3) 0.2382(13) 0.5227(5) 0.103(3) Uani d DU 1 B .
    C C17 0.3978(2) 0.1298(9) 0.5131(3) 0.064(2) Uani d . 1 . .
    H H17B 0.4048 0.0414 0.5283 0.077 Uiso calc R 1 . .
    C C18 0.3602(2) 0.1483(8) 0.4819(3) 0.0487(19) Uani d . 1 . .
    H H18C 0.3424 0.0724 0.4763 0.058 Uiso calc R 1 . .
    C C19 0.4673(3) 0.2190(13) 0.5612(5) 0.112(3) Uani d DU 1 . .
    C C20 0.4962(7) 0.237(3) 0.5308(10) 0.121(4) Uani d PDU 0.50 B 1
    H H20A 0.4920 0.1622 0.5062 0.181 Uiso calc PR 0.50 B 1
    H H20B 0.5229 0.2313 0.5527 0.181 Uiso calc PR 0.50 B 1
    H H20C 0.4921 0.3280 0.5144 0.181 Uiso calc PR 0.50 B 1
    C C21 0.4707(9) 0.336(3) 0.6005(9) 0.124(5) Uani d PDU 0.50 B 1
    H H21A 0.4657 0.4276 0.5842 0.186 Uiso calc PR 0.50 B 1
    H H21B 0.4970 0.3354 0.6237 0.186 Uiso calc PR 0.50 B 1
    H H21C 0.4517 0.3192 0.6182 0.186 Uiso calc PR 0.50 B 1
    C C22 0.4723(7) 0.080(2) 0.5918(9) 0.110(5) Uani d PDU 0.50 B 1
    H H22A 0.4661 0.0001 0.5694 0.164 Uiso calc PR 0.50 B 1
    H H22B 0.4546 0.0816 0.6121 0.164 Uiso calc PR 0.50 B 1
    H H22C 0.4992 0.0728 0.6129 0.164 Uiso calc PR 0.50 B 1
    C C20B 0.4822(7) 0.071(2) 0.5552(11) 0.125(5) Uani d PDU 0.50 B 2
    H H20D 0.5098 0.0641 0.5739 0.188 Uiso calc PR 0.50 B 2
    H H20E 0.4790 0.0530 0.5204 0.188 Uiso calc PR 0.50 B 2
    H H20F 0.4673 0.0019 0.5676 0.188 Uiso calc PR 0.50 B 2
    C C21B 0.4660(9) 0.265(3) 0.6124(7) 0.123(5) Uani d PDU 0.50 B 2
    H H21D 0.4924 0.2651 0.6353 0.184 Uiso calc PR 0.50 B 2
    H H21E 0.4497 0.1998 0.6242 0.184 Uiso calc PR 0.50 B 2
    H H21F 0.4550 0.3595 0.6104 0.184 Uiso calc PR 0.50 B 2
    C C22B 0.4977(7) 0.312(3) 0.5457(10) 0.119(5) Uani d PDU 0.50 B 2
    H H22D 0.5241 0.2800 0.5630 0.178 Uiso calc PR 0.50 B 2
    H H22E 0.4947 0.4099 0.5542 0.178 Uiso calc PR 0.50 B 2
    H H22F 0.4932 0.3039 0.5102 0.178 Uiso calc PR 0.50 B 2
    C C23 0.22736(19) 0.5196(7) 0.4677(2) 0.0364(15) Uani d . 1 . .
    C C24 0.22088(19) 0.5389(7) 0.5173(2) 0.0342(14) Uani d . 1 . .
    C C25 0.2371(2) 0.6567(8) 0.5466(3) 0.0478(18) Uani d . 1 . .
    H H25A 0.2516 0.7231 0.5345 0.057 Uiso calc R 1 . .
    C C26 0.2320(3) 0.6767(8) 0.5926(3) 0.062(2) Uani d . 1 . .
    H H26A 0.2437 0.7550 0.6118 0.074 Uiso calc R 1 . .
    C C27 0.2094(3) 0.5809(8) 0.6113(3) 0.056(2) Uani d . 1 . .
    C C28 0.1930(2) 0.4656(8) 0.5818(3) 0.052(2) Uani d . 1 . .
    H H28A 0.1776 0.4008 0.5931 0.063 Uiso calc R 1 . .
    C C29 0.1989(2) 0.4442(8) 0.5357(3) 0.0444(17) Uani d . 1 . .
    H H29A 0.1879 0.3644 0.5168 0.053 Uiso calc R 1 . .
    C C30 0.2046(4) 0.6064(9) 0.6624(4) 0.084(2) Uani d DU 1 . .
    C C31 0.1917(4) 0.7553(11) 0.6684(4) 0.104(3) Uani d DU 1 . .
    H H31A 0.1648 0.7684 0.6480 0.155 Uiso calc R 1 . .
    H H31B 0.2086 0.8215 0.6582 0.155 Uiso calc R 1 . .
    H H31C 0.1935 0.7719 0.7029 0.155 Uiso calc R 1 . .
    C C32 0.1828(3) 0.4913(11) 0.6802(4) 0.096(3) Uani d DU 1 . .
    H H32A 0.1562 0.4846 0.6581 0.144 Uiso calc R 1 . .
    H H32B 0.1821 0.5134 0.7134 0.144 Uiso calc R 1 . .
    H H32C 0.1962 0.4018 0.6806 0.144 Uiso calc R 1 . .
    C C33 0.2478(4) 0.5994(14) 0.7035(4) 0.121(4) Uani d U 1 . .
    H H33A 0.2452 0.6187 0.7362 0.182 Uiso calc R 1 . .
    H H33B 0.2649 0.6695 0.6957 0.182 Uiso calc R 1 . .
    H H33C 0.2589 0.5059 0.7033 0.182 Uiso calc R 1 . .
    C C34 0.27166(18) 0.4509(7) 0.2955(2) 0.0324(14) Uani d . 1 . .
    C C35 0.2789(2) 0.4393(7) 0.2451(2) 0.0360(15) Uani d . 1 . .
    C C36 0.3002(2) 0.5411(7) 0.2290(3) 0.0425(17) Uani d . 1 . .
    H H36A 0.3104 0.6193 0.2492 0.051 Uiso calc R 1 . .
    C C37 0.3064(3) 0.5278(8) 0.1827(3) 0.057(2) Uani d . 1 . .
    H H37A 0.3208 0.5980 0.1722 0.068 Uiso calc R 1 . .
    C C38 0.2919(3) 0.4138(8) 0.1517(3) 0.060(2) Uani d . 1 . .
    C C39 0.2692(3) 0.3130(9) 0.1682(3) 0.073(3) Uani d . 1 . .
    H H39A 0.2583 0.2359 0.1478 0.088 Uiso calc R 1 . .
    C C40 0.2631(3) 0.3263(8) 0.2138(3) 0.055(2) Uani d . 1 . .
    H H40A 0.2479 0.2582 0.2240 0.066 Uiso calc R 1 . .
    C C41 0.2968(4) 0.3975(10) 0.0995(4) 0.098(3) Uani d DU 1 . .
    C C42 0.2539(4) 0.4092(16) 0.0600(5) 0.138(4) Uani d DU 1 . .
    H H42A 0.2558 0.3937 0.0268 0.206 Uiso calc R 1 . .
    H H42B 0.2432 0.5027 0.0619 0.206 Uiso calc R 1 . .
    H H42C 0.2367 0.3384 0.0674 0.206 Uiso calc R 1 . .
    C C43 0.3168(4) 0.5183(12) 0.0838(4) 0.116(3) Uani d DU 1 . .
    H H43A 0.3438 0.5235 0.1048 0.174 Uiso calc R 1 . .
    H H43B 0.3032 0.6054 0.0867 0.174 Uiso calc R 1 . .
    H H43C 0.3164 0.5051 0.0496 0.174 Uiso calc R 1 . .
    C C44 0.3090(4) 0.2504(12) 0.0905(4) 0.116(3) Uani d DU 1 . .
    H H44A 0.3353 0.2319 0.1122 0.174 Uiso calc R 1 . .
    H H44B 0.3089 0.2416 0.0562 0.174 Uiso calc R 1 . .
    H H44C 0.2908 0.1827 0.0971 0.174 Uiso calc R 1 . .
    C C45 0.16890(18) 0.0877(7) 0.3971(2) 0.0320(14) Uani d . 1 . .
    C C46 0.14351(19) -0.0307(7) 0.4057(2) 0.0358(15) Uani d . 1 . .
    C C47 0.1039(2) -0.0367(9) 0.3802(3) 0.055(2) Uani d . 1 . .
    H H47A 0.0923 0.0361 0.3580 0.067 Uiso calc R 1 . .
    C C48 0.0806(2) -0.1505(9) 0.3872(3) 0.063(2) Uani d . 1 . .
    H H48A 0.0536 -0.1516 0.3696 0.076 Uiso calc R 1 . .
    C C49 0.0961(2) -0.2604(8) 0.4190(4) 0.062(2) Uani d . 1 . .
    C C50 0.1356(3) -0.2533(9) 0.4435(4) 0.073(3) Uani d . 1 . .
    H H50A 0.1471 -0.3270 0.4653 0.088 Uiso calc R 1 . .
    C C51 0.1592(2) -0.1429(8) 0.4377(3) 0.057(2) Uani d . 1 . .
    H H51A 0.1861 -0.1433 0.4553 0.069 Uiso calc R 1 . .
    C C52 0.0716(3) -0.3871(10) 0.4287(4) 0.086(3) Uani d DU 1 . .
    C C53 0.0281(3) -0.3664(13) 0.4013(5) 0.123(4) Uani d DU 1 . .
    H H53A 0.0245 -0.3606 0.3659 0.184 Uiso calc R 1 . .
    H H53B 0.0189 -0.2796 0.4124 0.184 Uiso calc R 1 . .
    H H53C 0.0132 -0.4458 0.4080 0.184 Uiso calc R 1 . .
    C C54 0.0860(3) -0.5240(10) 0.4109(4) 0.090(3) Uani d DU 1 . .
    H H54A 0.0841 -0.5153 0.3760 0.135 Uiso calc R 1 . .
    H H54B 0.0699 -0.6025 0.4155 0.135 Uiso calc R 1 . .
    H H54C 0.1132 -0.5408 0.4300 0.135 Uiso calc R 1 . .
    C C55 0.0762(4) -0.4029(13) 0.4842(4) 0.115(4) Uani d DU 1 . .
    H H55A 0.0581 -0.4743 0.4889 0.173 Uiso calc R 1 . .
    H H55B 0.0705 -0.3132 0.4973 0.173 Uiso calc R 1 . .
    H H55C 0.1029 -0.4310 0.5016 0.173 Uiso calc R 1 . .
    C C56 0.1389(2) 0.2629(7) 0.2543(3) 0.0427(16) Uani d . 1 . .
    C C57 0.1242(2) 0.2930(7) 0.2004(3) 0.0428(17) Uani d . 1 . .
    C C58 0.1474(3) 0.3752(9) 0.1789(3) 0.061(2) Uani d . 1 . .
    H H58A 0.1715 0.4113 0.1987 0.074 Uiso calc R 1 . .
    C C59 0.1348(3) 0.4038(10) 0.1284(3) 0.071(3) Uani d . 1 . .
    H H59A 0.1507 0.4599 0.1147 0.086 Uiso calc R 1 . .
    C C60 0.0997(3) 0.3523(9) 0.0975(3) 0.061(2) Uani d . 1 . .
    C C61 0.0774(3) 0.2691(11) 0.1193(3) 0.069(3) Uani d . 1 . .
    H H61A 0.0534 0.2318 0.0994 0.082 Uiso calc R 1 . .
    C C62 0.0895(2) 0.2394(10) 0.1699(3) 0.061(2) Uani d . 1 . .
    H H62A 0.0737 0.1819 0.1834 0.073 Uiso calc R 1 . .
    C C63 0.0867(4) 0.3878(12) 0.0421(4) 0.107(3) Uani d DU 1 . .
    C C64 0.0784(4) 0.5455(13) 0.0341(5) 0.133(3) Uani d DU 1 . .
    H H64A 0.0688 0.5651 -0.0012 0.200 Uiso calc R 1 . .
    H H64B 0.1025 0.5983 0.0486 0.200 Uiso calc R 1 . .
    H H64C 0.0588 0.5735 0.0498 0.200 Uiso calc R 1 . .
    C C65 0.1164(4) 0.3366(15) 0.0172(4) 0.123(3) Uani d DU 1 . .
    H H65A 0.1061 0.3511 -0.0184 0.184 Uiso calc R 1 . .
    H H65B 0.1215 0.2367 0.0240 0.184 Uiso calc R 1 . .
    H H65C 0.1407 0.3893 0.0299 0.184 Uiso calc R 1 . .
    C C66 0.0478(4) 0.3144(15) 0.0139(4) 0.129(3) Uani d DU 1 . .
    H H66A 0.0410 0.3386 -0.0211 0.194 Uiso calc R 1 . .
    H H66B 0.0271 0.3458 0.0272 0.194 Uiso calc R 1 . .
    H H66C 0.0509 0.2128 0.0177 0.194 Uiso calc R 1 . .
    C C67 0.3293(2) 0.8817(7) 0.3634(2) 0.0321(14) Uani d . 1 . .
    C C68 0.35482(19) 1.0016(7) 0.3572(2) 0.0356(15) Uani d . 1 . .
    C C69 0.3384(2) 1.1149(8) 0.3259(3) 0.057(2) Uani d . 1 . .
    H H69A 0.3115 1.1135 0.3082 0.068 Uiso calc R 1 . .
    C C70 0.3613(2) 1.2295(9) 0.3206(4) 0.077(3) Uani d . 1 . .
    H H70A 0.3494 1.3048 0.2998 0.092 Uiso calc R 1 . .
    C C71 0.4012(3) 1.2360(9) 0.3451(4) 0.071(3) Uani d . 1 . .
    C C72 0.4180(2) 1.1219(10) 0.3759(3) 0.066(2) Uani d . 1 . .
    H H72A 0.4451 1.1222 0.3928 0.079 Uiso calc R 1 . .
    C C73 0.3947(2) 1.0077(9) 0.3817(3) 0.053(2) Uani d . 1 . .
    H H73A 0.4065 0.9330 0.4028 0.064 Uiso calc R 1 . .
    C C74 0.4259(3) 1.3644(11) 0.3373(5) 0.109(3) Uani d DU 1 . .
    C C75 0.4083(3) 1.5008(11) 0.3521(5) 0.108(3) Uani d DU 1 . .
    H H75A 0.4102 1.4968 0.3871 0.161 Uiso calc R 1 . .
    H H75B 0.3810 1.5091 0.3326 0.161 Uiso calc R 1 . .
    H H75C 0.4229 1.5821 0.3461 0.161 Uiso calc R 1 . .
    C C76 0.4225(4) 1.3779(15) 0.2818(5) 0.137(4) Uani d DU 1 . .
    H H76A 0.4336 1.2946 0.2711 0.205 Uiso calc R 1 . .
    H H76B 0.4366 1.4613 0.2766 0.205 Uiso calc R 1 . .
    H H76C 0.3950 1.3862 0.2628 0.205 Uiso calc R 1 . .
    C C77 0.4692(3) 1.3478(14) 0.3632(6) 0.138(4) Uani d DU 1 . .
    H H77A 0.4738 1.3490 0.3989 0.207 Uiso calc R 1 . .
    H H77B 0.4835 1.4252 0.3539 0.207 Uiso calc R 1 . .
    H H77C 0.4783 1.2587 0.3536 0.207 Uiso calc R 1 . .
    C C78 0.3618(2) 0.7065(8) 0.5066(3) 0.0463(17) Uani d . 1 . .
    C C79 0.3772(2) 0.6833(8) 0.5610(3) 0.0483(18) Uani d . 1 . .
    C C80 0.4140(3) 0.7277(11) 0.5882(3) 0.073(3) Uani d . 1 . .
    H H80A 0.4306 0.7716 0.5723 0.087 Uiso calc R 1 . .
    C C81 0.4268(3) 0.7077(12) 0.6397(4) 0.084(3) Uani d . 1 . .
    H H81A 0.4520 0.7386 0.6580 0.101 Uiso calc R 1 . .
    C C82 0.4028(3) 0.6427(11) 0.6642(3) 0.074(3) Uani d . 1 C .
    C C83 0.3659(3) 0.5984(11) 0.6360(3) 0.077(3) Uani d . 1 . .
    H H83A 0.3492 0.5550 0.6519 0.093 Uiso calc R 1 . .
    C C84 0.3530(3) 0.6167(9) 0.5846(3) 0.063(2) Uani d . 1 . .
    H H84A 0.3281 0.5840 0.5661 0.075 Uiso calc R 1 . .
    C C85 0.4173(3) 0.6198(13) 0.7221(4) 0.098(3) Uani d DU 1 . .
    C C86 0.3872(6) 0.687(3) 0.7456(8) 0.100(5) Uani d PDU 0.50 C 1
    H H86D 0.3960 0.6723 0.7812 0.150 Uiso calc PR 0.50 C 1
    H H86E 0.3617 0.6432 0.7316 0.150 Uiso calc PR 0.50 C 1
    H H86F 0.3852 0.7878 0.7386 0.150 Uiso calc PR 0.50 C 1
    C C87 0.4206(9) 0.4614(18) 0.7344(9) 0.116(5) Uani d PDU 0.50 C 1
    H H87D 0.4335 0.4488 0.7696 0.173 Uiso calc PR 0.50 C 1
    H H87E 0.4358 0.4150 0.7156 0.173 Uiso calc PR 0.50 C 1
    H H87F 0.3944 0.4203 0.7259 0.173 Uiso calc PR 0.50 C 1
    C C88 0.4567(6) 0.694(3) 0.7476(9) 0.111(5) Uani d PDU 0.50 C 1
    H H88D 0.4610 0.6967 0.7832 0.166 Uiso calc PR 0.50 C 1
    H H88E 0.4559 0.7904 0.7352 0.166 Uiso calc PR 0.50 C 1
    H H88F 0.4780 0.6432 0.7405 0.166 Uiso calc PR 0.50 C 1
    C C86B 0.3850(6) 0.559(3) 0.7410(9) 0.115(5) Uani d PDU 0.50 C 2
    H H86A 0.3950 0.5440 0.7766 0.173 Uiso calc PR 0.50 C 2
    H H86B 0.3763 0.4688 0.7248 0.173 Uiso calc PR 0.50 C 2
    H H86C 0.3630 0.6237 0.7338 0.173 Uiso calc PR 0.50 C 2
    C C87B 0.4528(6) 0.516(3) 0.7333(8) 0.105(5) Uani d PDU 0.50 C 2
    H H87A 0.4627 0.4995 0.7688 0.158 Uiso calc PR 0.50 C 2
    H H87B 0.4735 0.5561 0.7217 0.158 Uiso calc PR 0.50 C 2
    H H87C 0.4443 0.4266 0.7165 0.158 Uiso calc PR 0.50 C 2
    C C88B 0.4319(8) 0.761(2) 0.7470(9) 0.119(5) Uani d PDU 0.50 C 2
    H H88A 0.4381 0.7510 0.7827 0.179 Uiso calc PR 0.50 C 2
    H H88B 0.4116 0.8323 0.7355 0.179 Uiso calc PR 0.50 C 2
    H H88C 0.4553 0.7901 0.7387 0.179 Uiso calc PR 0.50 C 2
loop_
    _atom_site_aniso_label
    _atom_site_aniso_U_11
    _atom_site_aniso_U_22
    _atom_site_aniso_U_33
    _atom_site_aniso_U_12
    _atom_site_aniso_U_13
    _atom_site_aniso_U_23
    Nd1 0.03261(19) 0.01953(16) 0.02934(18) -0.00264(13) 0.00839(14) 0.00240(13)
    Nd2 0.03464(19) 0.01989(16) 0.02951(18) -0.00302(13) 0.00993(14) 0.00167(13)
    O1 0.041(3) 0.026(2) 0.037(2) 0.003(2) 0.004(2) 0.005(2)
    O2 0.038(3) 0.023(2) 0.050(3) -0.001(2) 0.005(2) 0.006(2)
    O3 0.036(2) 0.025(2) 0.050(3) -0.005(2) 0.005(2) 0.005(2)
    O4 0.044(3) 0.024(2) 0.047(3) 0.003(2) 0.013(2) 0.003(2)
    O5 0.064(3) 0.031(3) 0.039(3) -0.011(2) 0.025(2) -0.005(2)
    O6 0.048(3) 0.034(2) 0.043(3) -0.008(2) 0.022(2) -0.001(2)
    O7 0.056(3) 0.029(2) 0.041(3) -0.005(2) 0.025(2) 0.002(2)
    O8 0.074(4) 0.035(3) 0.043(3) -0.012(2) 0.030(3) -0.006(2)
    O9 0.042(3) 0.043(3) 0.043(3) -0.004(2) 0.009(2) 0.014(2)
    O10 0.040(3) 0.031(2) 0.040(3) -0.004(2) 0.013(2) 0.009(2)
    O11 0.041(3) 0.043(3) 0.042(3) -0.005(2) 0.002(2) 0.007(2)
    O12 0.051(3) 0.076(4) 0.052(3) -0.022(3) -0.001(3) 0.015(3)
    O13 0.024(2) 0.038(3) 0.047(3) -0.0011(19) 0.006(2) 0.002(2)
    O14 0.040(3) 0.046(3) 0.044(3) -0.004(2) 0.010(2) 0.015(2)
    O15 0.050(3) 0.047(3) 0.039(3) -0.002(2) 0.004(2) 0.008(2)
    O16 0.052(3) 0.082(4) 0.055(3) -0.016(3) 0.002(3) 0.019(3)
    O17 0.051(3) 0.023(2) 0.041(3) -0.002(2) 0.016(2) -0.002(2)
    O18 0.045(3) 0.022(2) 0.046(3) -0.002(2) 0.014(2) -0.003(2)
    C1 0.043(4) 0.027(3) 0.028(3) 0.004(3) 0.012(3) 0.008(3)
    C2 0.039(4) 0.030(3) 0.036(4) 0.003(3) 0.011(3) -0.002(3)
    C3 0.057(5) 0.033(4) 0.051(4) -0.005(3) 0.004(4) 0.006(3)
    C4 0.051(5) 0.054(5) 0.073(6) 0.007(4) -0.002(4) 0.018(4)
    C5 0.048(4) 0.059(5) 0.083(6) 0.005(4) 0.006(4) -0.004(5)
    C6 0.044(5) 0.042(5) 0.103(7) -0.007(4) 0.004(5) -0.006(5)
    C7 0.034(4) 0.034(4) 0.072(5) 0.000(3) 0.013(4) 0.004(4)
    C8 0.061(5) 0.096(6) 0.119(7) 0.015(5) -0.014(4) 0.002(6)
    C9 0.095(7) 0.112(7) 0.119(7) 0.004(6) 0.007(6) 0.005(7)
    C10 0.088(7) 0.111(7) 0.116(7) 0.007(6) 0.018(6) -0.001(6)
    C11 0.091(7) 0.107(7) 0.103(7) 0.002(6) 0.011(6) -0.003(6)
    C9B 0.093(7) 0.114(7) 0.112(7) 0.014(6) 0.015(6) -0.001(7)
    C10B 0.093(7) 0.110(7) 0.119(7) -0.004(6) 0.009(6) 0.000(7)
    C11B 0.093(7) 0.111(7) 0.108(7) 0.007(6) 0.009(6) -0.007(7)
    C12 0.028(3) 0.031(3) 0.040(4) 0.002(3) 0.011(3) 0.003(3)
    C13 0.037(4) 0.032(3) 0.043(4) -0.002(3) 0.008(3) -0.003(3)
    C14 0.033(4) 0.036(4) 0.120(8) 0.002(3) 0.006(5) -0.004(5)
    C15 0.041(5) 0.051(6) 0.198(13) -0.008(4) -0.013(7) -0.028(7)
    C16 0.085(4) 0.073(5) 0.126(6) 0.008(5) -0.006(4) -0.029(5)
    C17 0.054(5) 0.054(5) 0.072(6) 0.007(4) -0.001(4) -0.001(4)
    C18 0.042(4) 0.049(4) 0.045(4) -0.005(3) -0.004(3) 0.006(4)
    C19 0.078(5) 0.096(6) 0.141(6) 0.006(5) -0.001(4) -0.019(6)
    C20 0.090(5) 0.112(7) 0.141(7) 0.011(6) 0.005(5) -0.011(6)
    C21 0.111(7) 0.111(7) 0.130(7) -0.002(6) 0.006(6) -0.006(6)
    C22 0.093(7) 0.105(7) 0.116(7) 0.007(6) 0.007(6) -0.008(6)
    C20B 0.104(7) 0.112(7) 0.142(7) 0.008(6) 0.008(6) -0.006(6)
    C21B 0.108(7) 0.116(7) 0.128(7) -0.005(6) 0.010(6) 0.004(6)
    C22B 0.099(7) 0.113(7) 0.130(7) 0.003(6) 0.011(6) -0.017(6)
    C23 0.042(4) 0.033(4) 0.036(4) 0.000(3) 0.014(3) 0.001(3)
    C24 0.046(4) 0.028(3) 0.031(3) -0.001(3) 0.016(3) 0.000(3)
    C25 0.063(5) 0.038(4) 0.047(4) -0.015(4) 0.023(4) -0.002(3)
    C26 0.102(7) 0.045(5) 0.044(5) -0.019(5) 0.029(5) -0.006(4)
    C27 0.090(6) 0.040(4) 0.047(4) -0.001(4) 0.035(4) 0.002(4)
    C28 0.079(6) 0.040(4) 0.051(4) -0.012(4) 0.040(4) -0.003(4)
    C29 0.058(5) 0.038(4) 0.042(4) -0.012(3) 0.023(4) -0.007(3)
    C30 0.156(7) 0.048(5) 0.065(5) -0.008(5) 0.061(4) -0.007(4)
    C31 0.154(7) 0.084(6) 0.095(6) 0.012(6) 0.070(5) -0.007(5)
    C32 0.143(7) 0.084(6) 0.083(5) -0.004(5) 0.067(5) 0.005(5)
    C33 0.166(7) 0.106(7) 0.095(6) -0.008(6) 0.043(5) -0.002(6)
    C34 0.036(4) 0.031(3) 0.033(3) -0.001(3) 0.015(3) 0.001(3)
    C35 0.047(4) 0.033(3) 0.031(3) 0.000(3) 0.017(3) 0.003(3)
    C36 0.057(4) 0.034(4) 0.041(4) -0.004(3) 0.022(3) 0.003(3)
    C37 0.085(6) 0.045(4) 0.051(5) -0.015(4) 0.036(4) 0.001(4)
    C38 0.103(7) 0.043(4) 0.043(4) -0.007(5) 0.038(5) -0.003(4)
    C39 0.138(9) 0.044(5) 0.050(5) -0.031(5) 0.045(5) -0.016(4)
    C40 0.083(6) 0.041(4) 0.048(4) -0.020(4) 0.032(4) -0.004(4)
    C41 0.173(7) 0.068(6) 0.074(6) -0.003(6) 0.067(5) -0.010(5)
    C42 0.180(6) 0.124(7) 0.111(7) -0.018(6) 0.048(5) 0.001(6)
    C43 0.171(6) 0.105(6) 0.101(6) -0.005(5) 0.086(5) 0.011(5)
    C44 0.162(7) 0.106(6) 0.108(6) 0.016(6) 0.081(6) -0.003(6)
    C45 0.028(3) 0.035(4) 0.034(3) -0.003(3) 0.010(3) 0.000(3)
    C46 0.034(4) 0.036(4) 0.040(4) -0.004(3) 0.015(3) 0.001(3)
    C47 0.041(4) 0.052(5) 0.068(5) -0.004(4) 0.008(4) 0.018(4)
    C48 0.039(4) 0.058(5) 0.087(6) -0.019(4) 0.009(4) 0.002(5)
    C49 0.039(4) 0.039(4) 0.113(7) -0.010(4) 0.031(5) 0.001(5)
    C50 0.058(5) 0.038(4) 0.126(8) -0.002(4) 0.030(5) 0.039(5)
    C51 0.032(4) 0.055(5) 0.081(6) -0.002(3) 0.009(4) 0.032(4)
    C52 0.068(5) 0.054(5) 0.146(8) -0.021(4) 0.047(6) 0.002(6)
    C53 0.093(6) 0.100(6) 0.176(7) -0.031(5) 0.040(6) 0.014(6)
    C54 0.097(6) 0.061(5) 0.118(6) -0.017(5) 0.042(5) -0.002(5)
    C55 0.129(7) 0.094(6) 0.142(7) -0.034(5) 0.069(6) 0.004(6)
    C56 0.045(4) 0.035(4) 0.048(4) 0.000(3) 0.014(4) 0.007(3)
    C57 0.041(4) 0.037(4) 0.041(4) 0.000(3) -0.001(3) 0.005(3)
    C58 0.067(6) 0.056(5) 0.055(5) -0.016(4) 0.009(4) 0.004(4)
    C59 0.090(7) 0.067(6) 0.053(5) -0.014(5) 0.016(5) 0.008(5)
    C60 0.074(6) 0.054(5) 0.046(5) 0.022(4) 0.003(4) 0.008(4)
    C61 0.057(5) 0.092(7) 0.045(5) 0.002(5) -0.004(4) 0.004(5)
    C62 0.052(5) 0.071(6) 0.054(5) -0.012(4) 0.010(4) 0.009(4)
    C63 0.141(6) 0.115(5) 0.058(5) 0.024(6) 0.019(4) 0.010(5)
    C64 0.171(6) 0.117(5) 0.097(5) 0.030(5) 0.016(5) 0.013(5)
    C65 0.144(6) 0.139(6) 0.085(5) 0.022(5) 0.036(4) 0.012(5)
    C66 0.152(6) 0.135(6) 0.089(5) 0.009(5) 0.017(5) 0.014(5)
    C67 0.044(4) 0.029(3) 0.027(3) -0.001(3) 0.015(3) 0.001(3)
    C68 0.035(4) 0.035(4) 0.039(4) -0.006(3) 0.015(3) 0.000(3)
    C69 0.039(4) 0.040(4) 0.090(6) -0.007(3) 0.016(4) 0.014(4)
    C70 0.047(5) 0.047(5) 0.137(9) 0.001(4) 0.027(5) 0.036(6)
    C71 0.055(5) 0.036(4) 0.129(8) -0.009(4) 0.040(6) 0.007(5)
    C72 0.038(4) 0.066(6) 0.090(7) -0.024(4) 0.014(4) -0.002(5)
    C73 0.041(4) 0.055(5) 0.062(5) -0.007(4) 0.012(4) 0.008(4)
    C74 0.087(5) 0.062(6) 0.189(9) -0.022(5) 0.059(6) 0.015(7)
    C75 0.109(6) 0.073(6) 0.150(7) -0.024(5) 0.052(6) 0.005(6)
    C76 0.136(7) 0.114(7) 0.177(8) -0.034(6) 0.071(6) 0.011(6)
    C77 0.097(5) 0.110(7) 0.199(8) -0.026(6) 0.032(6) 0.015(6)
    C78 0.043(4) 0.043(4) 0.051(4) -0.001(3) 0.011(4) 0.003(4)
    C79 0.047(4) 0.049(4) 0.043(4) 0.004(4) 0.004(3) 0.009(3)
    C80 0.054(5) 0.100(8) 0.055(5) -0.015(5) 0.002(4) 0.014(5)
    C81 0.062(6) 0.117(9) 0.058(6) -0.002(6) -0.005(5) 0.007(6)
    C82 0.096(8) 0.074(6) 0.043(5) 0.024(6) 0.009(5) 0.004(5)
    C83 0.096(8) 0.080(7) 0.054(6) -0.008(6) 0.021(5) 0.013(5)
    C84 0.064(5) 0.066(6) 0.053(5) -0.013(5) 0.010(4) 0.004(4)
    C85 0.119(7) 0.107(7) 0.063(5) 0.019(6) 0.020(5) 0.008(5)
    C86 0.113(7) 0.108(7) 0.079(7) 0.004(6) 0.029(6) -0.001(6)
    C87 0.128(7) 0.116(7) 0.096(7) 0.007(7) 0.024(6) 0.005(6)
    C88 0.116(7) 0.120(8) 0.090(7) 0.010(7) 0.022(6) -0.002(6)
    C86B 0.122(7) 0.125(8) 0.095(7) 0.002(7) 0.027(6) 0.008(7)
    C87B 0.113(7) 0.112(7) 0.086(7) 0.008(6) 0.023(6) 0.011(6)
    C88B 0.131(8) 0.121(8) 0.099(7) 0.006(7) 0.022(6) -0.003(7)
loop_
    _geom_bond_atom_site_label_1
    _geom_bond_atom_site_label_2
    _geom_bond_site_symmetry_2
    _geom_bond_distance
    _geom_bond_publ_flag
    Nd1 O7 . 2.376(4) y
    Nd1 O5 . 2.397(4) y
    Nd1 O1 . 2.405(4) y
    Nd1 O3 . 2.445(4) y
    Nd1 O17 . 2.518(4) y
    Nd1 O9 . 2.524(4) y
    Nd1 O11 . 2.539(4) y
    Nd1 O10 . 2.578(4) y
    Nd1 O4 . 2.804(4) y
    Nd1 C45 . 2.926(6) ?
    Nd1 C12 . 3.013(6) ?
    Nd2 O6 . 2.356(4) y
    Nd2 O8 . 2.357(4) y
    Nd2 O4 . 2.426(4) y
    Nd2 O2 . 2.471(4) y
    Nd2 O14 . 2.530(4) y
    Nd2 O18 . 2.536(4) y
    Nd2 O15 . 2.544(5) y
    Nd2 O13 . 2.572(4) y
    Nd2 O1 . 2.761(4) y
    Nd2 C67 . 2.933(6) ?
    Nd2 C1 . 3.013(6) ?
    O1 C1 . 1.266(7) ?
    O2 C1 . 1.262(7) ?
    O3 C12 . 1.257(7) ?
    O4 C12 . 1.266(7) ?
    O5 C23 . 1.259(8) ?
    O6 C23 . 1.264(7) ?
    O7 C34 . 1.258(7) ?
    O8 C34 . 1.267(7) ?
    O9 C45 . 1.260(7) ?
    O10 C45 . 1.259(7) ?
    O11 C56 . 1.217(8) ?
    O12 C56 . 1.318(9) ?
    O12 H12 . 0.82(2) ?
    O13 C67 . 1.229(7) ?
    O14 C67 . 1.283(7) ?
    O15 C78 . 1.213(8) ?
    O16 C78 . 1.312(9) ?
    O16 H16 . 0.82(2) ?
    O17 H17A . 0.8501 ?
    O17 H17 . 0.8500 ?
    O18 H18A . 0.8498 ?
    O18 H18B . 0.8501 ?
    C1 C2 . 1.469(9) ?
    C2 C3 . 1.380(9) ?
    C2 C7 . 1.381(9) ?
    C3 C4 . 1.364(10) ?
    C3 H3A . 0.9300 ?
    C4 C5 . 1.395(11) ?
    C4 H4A . 0.9300 ?
    C5 C6 . 1.388(12) ?
    C5 C8 . 1.539(12) ?
    C6 C7 . 1.363(10) ?
    C6 H6A . 0.9300 ?
    C7 H7A . 0.9300 ?
    C8 C9B . 1.500(13) ?
    C8 C9 . 1.501(13) ?
    C8 C10B . 1.505(13) ?
    C8 C11 . 1.527(13) ?
    C8 C11B . 1.544(13) ?
    C8 C10 . 1.549(13) ?
    C9 H9A . 0.9600 ?
    C9 H9B . 0.9600 ?
    C9 H9C . 0.9600 ?
    C10 H10A . 0.9600 ?
    C10 H10B . 0.9600 ?
    C10 H10C . 0.9600 ?
    C11 H11A . 0.9600 ?
    C11 H11B . 0.9600 ?
    C11 H11C . 0.9600 ?
    C9B H9BA . 0.9600 ?
    C9B H9BB . 0.9600 ?
    C9B H9BC . 0.9600 ?
    C10B H10D . 0.9600 ?
    C10B H10E . 0.9600 ?
    C10B H10F . 0.9600 ?
    C11B H11D . 0.9600 ?
    C11B H11E . 0.9600 ?
    C11B H11F . 0.9600 ?
    C12 C13 . 1.478(9) ?
    C13 C18 . 1.376(10) ?
    C13 C14 . 1.384(10) ?
    C14 C15 . 1.359(12) ?
    C14 H14A . 0.9300 ?
    C15 C16 . 1.396(15) ?
    C15 H15A . 0.9300 ?
    C16 C17 . 1.384(14) ?
    C16 C19 . 1.549(11) ?
    C17 C18 . 1.362(10) ?
    C17 H17B . 0.9300 ?
    C18 H18C . 0.9300 ?
    C19 C20B . 1.507(14) ?
    C19 C21B . 1.509(14) ?
    C19 C20 . 1.517(14) ?
    C19 C21 . 1.531(14) ?
    C19 C22 . 1.534(13) ?
    C19 C22B . 1.539(14) ?
    C20 H20A . 0.9600 ?
    C20 H20B . 0.9600 ?
    C20 H20C . 0.9600 ?
    C21 H21A . 0.9600 ?
    C21 H21B . 0.9600 ?
    C21 H21C . 0.9600 ?
    C22 H22A . 0.9600 ?
    C22 H22B . 0.9600 ?
    C22 H22C . 0.9600 ?
    C20B H20D . 0.9600 ?
    C20B H20E . 0.9600 ?
    C20B H20F . 0.9600 ?
    C21B H21D . 0.9600 ?
    C21B H21E . 0.9600 ?
    C21B H21F . 0.9600 ?
    C22B H22D . 0.9600 ?
    C22B H22E . 0.9600 ?
    C22B H22F . 0.9600 ?
    C23 C24 . 1.483(8) ?
    C24 C29 . 1.372(9) ?
    C24 C25 . 1.390(9) ?
    C25 C26 . 1.363(10) ?
    C25 H25A . 0.9300 ?
    C26 C27 . 1.400(11) ?
    C26 H26A . 0.9300 ?
    C27 C28 . 1.377(10) ?
    C27 C30 . 1.504(10) ?
    C28 C29 . 1.380(9) ?
    C28 H28A . 0.9300 ?
    C29 H29A . 0.9300 ?
    C30 C31 . 1.490(10) ?
    C30 C32 . 1.491(10) ?
    C30 C33 . 1.613(16) ?
    C31 H31A . 0.9600 ?
    C31 H31B . 0.9600 ?
    C31 H31C . 0.9600 ?
    C32 H32A . 0.9600 ?
    C32 H32B . 0.9600 ?
    C32 H32C . 0.9600 ?
    C33 H33A . 0.9600 ?
    C33 H33B . 0.9600 ?
    C33 H33C . 0.9600 ?
    C34 C35 . 1.508(8) ?
    C35 C36 . 1.369(9) ?
    C35 C40 . 1.379(9) ?
    C36 C37 . 1.380(9) ?
    C36 H36A . 0.9300 ?
    C37 C38 . 1.373(10) ?
    C37 H37A . 0.9300 ?
    C38 C39 . 1.402(11) ?
    C38 C41 . 1.527(11) ?
    C39 C40 . 1.360(10) ?
    C39 H39A . 0.9300 ?
    C40 H40A . 0.9300 ?
    C41 C43 . 1.467(10) ?
    C41 C44 . 1.486(11) ?
    C41 C42 . 1.590(11) ?
    C42 H42A . 0.9600 ?
    C42 H42B . 0.9600 ?
    C42 H42C . 0.9600 ?
    C43 H43A . 0.9600 ?
    C43 H43B . 0.9600 ?
    C43 H43C . 0.9600 ?
    C44 H44A . 0.9600 ?
    C44 H44B . 0.9600 ?
    C44 H44C . 0.9600 ?
    C45 C46 . 1.488(8) ?
    C46 C47 . 1.368(9) ?
    C46 C51 . 1.383(9) ?
    C47 C48 . 1.394(10) ?
    C47 H47A . 0.9300 ?
    C48 C49 . 1.363(12) ?
    C48 H48A . 0.9300 ?
    C49 C50 . 1.359(11) ?
    C49 C52 . 1.540(11) ?
    C50 C51 . 1.366(10) ?
    C50 H50A . 0.9300 ?
    C51 H51A . 0.9300 ?
    C52 C53 . 1.511(11) ?
    C52 C54 . 1.515(10) ?
    C52 C55 . 1.517(11) ?
    C53 H53A . 0.9600 ?
    C53 H53B . 0.9600 ?
    C53 H53C . 0.9600 ?
    C54 H54A . 0.9600 ?
    C54 H54B . 0.9600 ?
    C54 H54C . 0.9600 ?
    C55 H55A . 0.9600 ?
    C55 H55B . 0.9600 ?
    C55 H55C . 0.9600 ?
    C56 C57 . 1.466(9) ?
    C57 C62 . 1.362(10) ?
    C57 C58 . 1.383(10) ?
    C58 C59 . 1.373(11) ?
    C58 H58A . 0.9300 ?
    C59 C60 . 1.370(12) ?
    C59 H59A . 0.9300 ?
    C60 C61 . 1.371(12) ?
    C60 C63 . 1.516(12) ?
    C61 C62 . 1.377(11) ?
    C61 H61A . 0.9300 ?
    C62 H62A . 0.9300 ?
    C63 C65 . 1.498(11) ?
    C63 C64 . 1.507(11) ?
    C63 C66 . 1.526(11) ?
    C64 H64A . 0.9600 ?
    C64 H64B . 0.9600 ?
    C64 H64C . 0.9600 ?
    C65 H65A . 0.9600 ?
    C65 H65B . 0.9600 ?
    C65 H65C . 0.9600 ?
    C66 H66A . 0.9600 ?
    C66 H66B . 0.9600 ?
    C66 H66C . 0.9600 ?
    C67 C68 . 1.480(8) ?
    C68 C73 . 1.371(9) ?
    C68 C69 . 1.387(10) ?
    C69 C70 . 1.377(10) ?
    C69 H69A . 0.9300 ?
    C70 C71 . 1.369(12) ?
    C70 H70A . 0.9300 ?
    C71 C72 . 1.389(12) ?
    C71 C74 . 1.537(12) ?
    C72 C73 . 1.386(10) ?
    C72 H72A . 0.9300 ?
    C73 H73A . 0.9300 ?
    C74 C77 . 1.490(11) ?
    C74 C76 . 1.524(11) ?
    C74 C75 . 1.529(11) ?
    C75 H75A . 0.9600 ?
    C75 H75B . 0.9600 ?
    C75 H75C . 0.9600 ?
    C76 H76A . 0.9600 ?
    C76 H76B . 0.9600 ?
    C76 H76C . 0.9600 ?
    C77 H77A . 0.9600 ?
    C77 H77B . 0.9600 ?
    C77 H77C . 0.9600 ?
    C78 C79 . 1.471(10) ?
    C79 C80 . 1.360(11) ?
    C79 C84 . 1.373(11) ?
    C80 C81 . 1.386(12) ?
    C80 H80A . 0.9300 ?
    C81 C82 . 1.378(14) ?
    C81 H81A . 0.9300 ?
    C82 C83 . 1.368(13) ?
    C82 C85 . 1.558(13) ?
    C83 C84 . 1.383(11) ?
    C83 H83A . 0.9300 ?
    C84 H84A . 0.9300 ?
    C85 C86B . 1.508(13) ?
    C85 C88B . 1.513(14) ?
    C85 C87 . 1.518(14) ?
    C85 C88 . 1.528(14) ?
    C85 C86 . 1.540(13) ?
    C85 C87B . 1.542(13) ?
    C86 H86D . 0.9600 ?
    C86 H86E . 0.9600 ?
    C86 H86F . 0.9600 ?
    C87 H87D . 0.9600 ?
    C87 H87E . 0.9600 ?
    C87 H87F . 0.9600 ?
    C88 H88D . 0.9600 ?
    C88 H88E . 0.9600 ?
    C88 H88F . 0.9600 ?
    C86B H86A . 0.9600 ?
    C86B H86B . 0.9600 ?
    C86B H86C . 0.9600 ?
    C87B H87A . 0.9600 ?
    C87B H87B . 0.9600 ?
    C87B H87C . 0.9600 ?
    C88B H88A . 0.9600 ?
    C88B H88B . 0.9600 ?
    C88B H88C . 0.9600 ?
loop_
    _geom_angle_atom_site_label_1
    _geom_angle_atom_site_label_2
    _geom_angle_atom_site_label_3
    _geom_angle_site_symmetry_1
    _geom_angle_site_symmetry_3
    _geom_angle
    _geom_angle_publ_flag
    O7 Nd1 O5 . . 134.22(15) ?
    O7 Nd1 O1 . . 76.77(15) ?
    O5 Nd1 O1 . . 73.85(15) ?
    O7 Nd1 O3 . . 81.74(16) ?
    O5 Nd1 O3 . . 87.83(16) ?
    O1 Nd1 O3 . . 125.82(14) ?
    O7 Nd1 O17 . . 74.12(14) ?
    O5 Nd1 O17 . . 144.75(14) ?
    O1 Nd1 O17 . . 140.94(14) ?
    O3 Nd1 O17 . . 74.77(14) ?
    O7 Nd1 O9 . . 137.58(15) ?
    O5 Nd1 O9 . . 84.51(15) ?
    O1 Nd1 O9 . . 105.76(15) ?
    O3 Nd1 O9 . . 123.01(14) ?
    O17 Nd1 O9 . . 80.02(15) ?
    O7 Nd1 O11 . . 71.42(16) ?
    O5 Nd1 O11 . . 130.64(16) ?
    O1 Nd1 O11 . . 74.68(15) ?
    O3 Nd1 O11 . . 141.53(16) ?
    O17 Nd1 O11 . . 71.73(15) ?
    O9 Nd1 O11 . . 68.79(15) ?
    O7 Nd1 O10 . . 140.41(14) ?
    O5 Nd1 O10 . . 75.34(14) ?
    O1 Nd1 O10 . . 142.82(14) ?
    O3 Nd1 O10 . . 72.72(14) ?
    O17 Nd1 O10 . . 70.32(14) ?
    O9 Nd1 O10 . . 50.70(14) ?
    O11 Nd1 O10 . . 112.00(14) ?
    O7 Nd1 O4 . . 67.62(14) ?
    O5 Nd1 O4 . . 72.13(14) ?
    O1 Nd1 O4 . . 77.18(13) ?
    O3 Nd1 O4 . . 48.65(13) ?
    O17 Nd1 O4 . . 113.92(13) ?
    O9 Nd1 O4 . . 154.80(14) ?
    O11 Nd1 O4 . . 134.36(14) ?
    O10 Nd1 O4 . . 112.21(13) ?
    O7 Nd1 C45 . . 144.73(16) ?
    O5 Nd1 C45 . . 80.71(16) ?
    O1 Nd1 C45 . . 127.41(16) ?
    O3 Nd1 C45 . . 97.68(16) ?
    O17 Nd1 C45 . . 71.79(16) ?
    O9 Nd1 C45 . . 25.39(15) ?
    O11 Nd1 C45 . . 89.42(16) ?
    O10 Nd1 C45 . . 25.44(15) ?
    O4 Nd1 C45 . . 136.13(15) ?
    O7 Nd1 C12 . . 73.62(16) ?
    O5 Nd1 C12 . . 79.06(17) ?
    O1 Nd1 C12 . . 101.98(16) ?
    O3 Nd1 C12 . . 23.85(15) ?
    O17 Nd1 C12 . . 94.23(16) ?
    O9 Nd1 C12 . . 142.21(15) ?
    O11 Nd1 C12 . . 144.70(16) ?
    O10 Nd1 C12 . . 92.04(15) ?
    O4 Nd1 C12 . . 24.80(14) ?
    C45 Nd1 C12 . . 117.45(17) ?
    O6 Nd2 O8 . . 133.42(16) ?
    O6 Nd2 O4 . . 77.19(15) ?
    O8 Nd2 O4 . . 73.94(16) ?
    O6 Nd2 O2 . . 81.57(15) ?
    O8 Nd2 O2 . . 87.20(17) ?
    O4 Nd2 O2 . . 126.61(14) ?
    O6 Nd2 O14 . . 139.94(15) ?
    O8 Nd2 O14 . . 82.91(16) ?
    O4 Nd2 O14 . . 104.11(15) ?
    O2 Nd2 O14 . . 122.85(14) ?
    O6 Nd2 O18 . . 74.00(15) ?
    O8 Nd2 O18 . . 145.04(15) ?
    O4 Nd2 O18 . . 140.59(14) ?
    O2 Nd2 O18 . . 74.79(14) ?
    O14 Nd2 O18 . . 82.26(15) ?
    O6 Nd2 O15 . . 72.96(16) ?
    O8 Nd2 O15 . . 130.75(17) ?
    O4 Nd2 O15 . . 74.84(15) ?
    O2 Nd2 O15 . . 142.01(16) ?
    O14 Nd2 O15 . . 69.04(15) ?
    O18 Nd2 O15 . . 71.40(15) ?
    O6 Nd2 O13 . . 140.42(15) ?
    O8 Nd2 O13 . . 75.52(15) ?
    O4 Nd2 O13 . . 142.39(14) ?
    O2 Nd2 O13 . . 72.62(14) ?
    O14 Nd2 O13 . . 50.38(14) ?
    O18 Nd2 O13 . . 70.62(14) ?
    O15 Nd2 O13 . . 110.81(15) ?
    O6 Nd2 O1 . . 67.00(14) ?
    O8 Nd2 O1 . . 71.62(15) ?
    O4 Nd2 O1 . . 77.67(14) ?
    O2 Nd2 O1 . . 48.94(13) ?
    O14 Nd2 O1 . . 153.03(14) ?
    O18 Nd2 O1 . . 113.82(13) ?
    O15 Nd2 O1 . . 135.32(14) ?
    O13 Nd2 O1 . . 112.52(13) ?
    O6 Nd2 C67 . . 145.94(16) ?
    O8 Nd2 C67 . . 80.13(16) ?
    O4 Nd2 C67 . . 126.68(16) ?
    O2 Nd2 C67 . . 97.01(16) ?
    O14 Nd2 C67 . . 25.84(16) ?
    O18 Nd2 C67 . . 72.84(15) ?
    O15 Nd2 C67 . . 89.22(17) ?
    O13 Nd2 C67 . . 24.71(15) ?
    O1 Nd2 C67 . . 135.40(15) ?
    O6 Nd2 C1 . . 72.95(16) ?
    O8 Nd2 C1 . . 78.58(17) ?
    O4 Nd2 C1 . . 102.51(16) ?
    O2 Nd2 C1 . . 24.10(15) ?
    O14 Nd2 C1 . . 141.71(15) ?
    O18 Nd2 C1 . . 94.16(15) ?
    O15 Nd2 C1 . . 145.50(16) ?
    O13 Nd2 C1 . . 92.35(14) ?
    O1 Nd2 C1 . . 24.83(14) ?
    C67 Nd2 C1 . . 116.98(17) ?
    C1 O1 Nd1 . . 167.8(4) ?
    C1 O1 Nd2 . . 88.8(4) ?
    Nd1 O1 Nd2 . . 103.47(14) ?
    C1 O2 Nd2 . . 102.8(4) ?
    C12 O3 Nd1 . . 104.3(4) ?
    C12 O4 Nd2 . . 171.4(4) ?
    C12 O4 Nd1 . . 86.9(4) ?
    Nd2 O4 Nd1 . . 101.68(15) ?
    C23 O5 Nd1 . . 137.8(4) ?
    C23 O6 Nd2 . . 141.2(4) ?
    C34 O7 Nd1 . . 138.8(4) ?
    C34 O8 Nd2 . . 138.9(4) ?
    C45 O9 Nd1 . . 95.4(4) ?
    C45 O10 Nd1 . . 92.9(4) ?
    C56 O11 Nd1 . . 144.6(5) ?
    C56 O12 H12 . . 113(7) ?
    C67 O13 Nd2 . . 94.3(4) ?
    C67 O14 Nd2 . . 94.9(4) ?
    C78 O15 Nd2 . . 144.6(5) ?
    C78 O16 H16 . . 111(8) ?
    Nd1 O17 H17A . . 109.4 ?
    Nd1 O17 H17 . . 135.0 ?
    H17A O17 H17 . . 96.0 ?
    Nd2 O18 H18A . . 114.5 ?
    Nd2 O18 H18B . . 103.9 ?
    H18A O18 H18B . . 107.1 ?
    O2 C1 O1 . . 119.5(6) ?
    O2 C1 C2 . . 120.2(5) ?
    O1 C1 C2 . . 120.3(6) ?
    O2 C1 Nd2 . . 53.1(3) ?
    O1 C1 Nd2 . . 66.4(3) ?
    C2 C1 Nd2 . . 173.2(4) ?
    C3 C2 C7 . . 117.4(6) ?
    C3 C2 C1 . . 120.8(6) ?
    C7 C2 C1 . . 121.7(6) ?
    C4 C3 C2 . . 121.5(7) ?
    C4 C3 H3A . . 119.2 ?
    C2 C3 H3A . . 119.2 ?
    C3 C4 C5 . . 121.1(8) ?
    C3 C4 H4A . . 119.4 ?
    C5 C4 H4A . . 119.4 ?
    C6 C5 C4 . . 116.9(8) ?
    C6 C5 C8 . . 122.4(8) ?
    C4 C5 C8 . . 120.7(8) ?
    C7 C6 C5 . . 121.4(8) ?
    C7 C6 H6A . . 119.3 ?
    C5 C6 H6A . . 119.3 ?
    C6 C7 C2 . . 121.4(7) ?
    C6 C7 H7A . . 119.3 ?
    C2 C7 H7A . . 119.3 ?
    C9B C8 C10B . . 115.4(17) ?
    C9 C8 C11 . . 113.2(16) ?
    C9B C8 C5 . . 108.8(12) ?
    C9 C8 C5 . . 114.0(12) ?
    C10B C8 C5 . . 111.9(12) ?
    C11 C8 C5 . . 109.6(11) ?
    C9B C8 C11B . . 102.9(15) ?
    C10B C8 C11B . . 107.8(16) ?
    C5 C8 C11B . . 109.5(12) ?
    C9 C8 C10 . . 103.1(16) ?
    C11 C8 C10 . . 109.8(15) ?
    C5 C8 C10 . . 106.7(12) ?
    C8 C9 H9A . . 109.5 ?
    C8 C9 H9B . . 109.5 ?
    C8 C9 H9C . . 109.5 ?
    C8 C10 H10A . . 109.5 ?
    C8 C10 H10B . . 109.5 ?
    C8 C10 H10C . . 109.5 ?
    C8 C11 H11A . . 109.5 ?
    C8 C11 H11B . . 109.5 ?
    C8 C11 H11C . . 109.5 ?
    C8 C9B H9BA . . 109.5 ?
    C8 C9B H9BB . . 109.5 ?
    H9BA C9B H9BB . . 109.5 ?
    C8 C9B H9BC . . 109.5 ?
    H9BA C9B H9BC . . 109.5 ?
    H9BB C9B H9BC . . 109.5 ?
    C8 C10B H10D . . 109.5 ?
    C8 C10B H10E . . 109.5 ?
    H10D C10B H10E . . 109.5 ?
    C8 C10B H10F . . 109.5 ?
    H10D C10B H10F . . 109.5 ?
    H10E C10B H10F . . 109.5 ?
    C8 C11B H11D . . 109.5 ?
    C8 C11B H11E . . 109.5 ?
    H11D C11B H11E . . 109.5 ?
    C8 C11B H11F . . 109.5 ?
    H11D C11B H11F . . 109.5 ?
    H11E C11B H11F . . 109.5 ?
    O3 C12 O4 . . 120.1(6) ?
    O3 C12 C13 . . 119.3(6) ?
    O4 C12 C13 . . 120.5(6) ?
    O3 C12 Nd1 . . 51.8(3) ?
    O4 C12 Nd1 . . 68.3(3) ?
    C13 C12 Nd1 . . 170.9(4) ?
    C18 C13 C14 . . 118.2(7) ?
    C18 C13 C12 . . 120.8(6) ?
    C14 C13 C12 . . 120.9(6) ?
    C15 C14 C13 . . 119.5(8) ?
    C15 C14 H14A . . 120.2 ?
    C13 C14 H14A . . 120.2 ?
    C14 C15 C16 . . 123.5(9) ?
    C14 C15 H15A . . 118.3 ?
    C16 C15 H15A . . 118.3 ?
    C17 C16 C15 . . 115.2(9) ?
    C17 C16 C19 . . 121.5(11) ?
    C15 C16 C19 . . 123.2(10) ?
    C18 C17 C16 . . 122.2(9) ?
    C18 C17 H17B . . 118.9 ?
    C16 C17 H17B . . 118.9 ?
    C17 C18 C13 . . 121.2(7) ?
    C17 C18 H18C . . 119.4 ?
    C13 C18 H18C . . 119.4 ?
    C20B C19 C21B . . 118.5(18) ?
    C20 C19 C21 . . 113.5(18) ?
    C20 C19 C22 . . 114.8(16) ?
    C21 C19 C22 . . 103.6(17) ?
    C20B C19 C22B . . 101.1(17) ?
    C21B C19 C22B . . 109.0(17) ?
    C20B C19 C16 . . 108.6(13) ?
    C21B C19 C16 . . 109.6(14) ?
    C20 C19 C16 . . 104.8(14) ?
    C21 C19 C16 . . 105.7(14) ?
    C22 C19 C16 . . 114.3(13) ?
    C22B C19 C16 . . 109.5(14) ?
    C19 C20 H20A . . 109.5 ?
    C19 C20 H20B . . 109.5 ?
    C19 C20 H20C . . 109.5 ?
    C19 C21 H21A . . 109.5 ?
    C19 C21 H21B . . 109.5 ?
    H21A C21 H21B . . 109.5 ?
    C19 C21 H21C . . 109.5 ?
    H21A C21 H21C . . 109.5 ?
    H21B C21 H21C . . 109.5 ?
    C19 C22 H22A . . 109.5 ?
    C19 C22 H22B . . 109.5 ?
    C19 C22 H22C . . 109.5 ?
    C19 C20B H20D . . 109.5 ?
    C19 C20B H20E . . 109.5 ?
    H20D C20B H20E . . 109.5 ?
    C19 C20B H20F . . 109.5 ?
    H20D C20B H20F . . 109.5 ?
    H20E C20B H20F . . 109.5 ?
    C19 C21B H21D . . 109.5 ?
    C19 C21B H21E . . 109.5 ?
    H21D C21B H21E . . 109.5 ?
    C19 C21B H21F . . 109.5 ?
    H21D C21B H21F . . 109.5 ?
    H21E C21B H21F . . 109.5 ?
    C19 C22B H22D . . 109.5 ?
    C19 C22B H22E . . 109.5 ?
    H22D C22B H22E . . 109.5 ?
    C19 C22B H22F . . 109.5 ?
    H22D C22B H22F . . 109.5 ?
    H22E C22B H22F . . 109.5 ?
    O5 C23 O6 . . 124.2(6) ?
    O5 C23 C24 . . 119.0(6) ?
    O6 C23 C24 . . 116.8(6) ?
    C29 C24 C25 . . 118.2(6) ?
    C29 C24 C23 . . 122.1(6) ?
    C25 C24 C23 . . 119.7(6) ?
    C26 C25 C24 . . 121.1(7) ?
    C26 C25 H25A . . 119.4 ?
    C24 C25 H25A . . 119.4 ?
    C25 C26 C27 . . 121.0(7) ?
    C25 C26 H26A . . 119.5 ?
    C27 C26 H26A . . 119.5 ?
    C28 C27 C26 . . 117.5(7) ?
    C28 C27 C30 . . 123.2(7) ?
    C26 C27 C30 . . 119.4(7) ?
    C27 C28 C29 . . 121.4(7) ?
    C27 C28 H28A . . 119.3 ?
    C29 C28 H28A . . 119.3 ?
    C24 C29 C28 . . 120.9(7) ?
    C24 C29 H29A . . 119.5 ?
    C28 C29 H29A . . 119.5 ?
    C31 C30 C32 . . 115.7(9) ?
    C31 C30 C27 . . 112.3(8) ?
    C32 C30 C27 . . 114.6(8) ?
    C31 C30 C33 . . 102.2(9) ?
    C32 C30 C33 . . 101.7(9) ?
    C27 C30 C33 . . 108.7(9) ?
    C30 C31 H31A . . 109.5 ?
    C30 C31 H31B . . 109.5 ?
    H31A C31 H31B . . 109.5 ?
    C30 C31 H31C . . 109.5 ?
    H31A C31 H31C . . 109.5 ?
    H31B C31 H31C . . 109.5 ?
    C30 C32 H32A . . 109.5 ?
    C30 C32 H32B . . 109.5 ?
    H32A C32 H32B . . 109.5 ?
    C30 C32 H32C . . 109.5 ?
    H32A C32 H32C . . 109.5 ?
    H32B C32 H32C . . 109.5 ?
    C30 C33 H33A . . 109.5 ?
    C30 C33 H33B . . 109.5 ?
    H33A C33 H33B . . 109.5 ?
    C30 C33 H33C . . 109.5 ?
    H33A C33 H33C . . 109.5 ?
    H33B C33 H33C . . 109.5 ?
    O7 C34 O8 . . 125.6(6) ?
    O7 C34 C35 . . 117.4(6) ?
    O8 C34 C35 . . 117.0(5) ?
    C36 C35 C40 . . 118.9(6) ?
    C36 C35 C34 . . 121.2(6) ?
    C40 C35 C34 . . 119.9(6) ?
    C35 C36 C37 . . 120.1(7) ?
    C35 C36 H36A . . 120.0 ?
    C37 C36 H36A . . 120.0 ?
    C38 C37 C36 . . 121.9(7) ?
    C38 C37 H37A . . 119.1 ?
    C36 C37 H37A . . 119.1 ?
    C37 C38 C39 . . 117.1(7) ?
    C37 C38 C41 . . 123.7(7) ?
    C39 C38 C41 . . 119.1(7) ?
    C40 C39 C38 . . 120.9(7) ?
    C40 C39 H39A . . 119.6 ?
    C38 C39 H39A . . 119.6 ?
    C39 C40 C35 . . 121.1(7) ?
    C39 C40 H40A . . 119.4 ?
    C35 C40 H40A . . 119.4 ?
    C43 C41 C44 . . 118.3(10) ?
    C43 C41 C38 . . 114.2(8) ?
    C44 C41 C38 . . 112.0(8) ?
    C43 C41 C42 . . 100.5(10) ?
    C44 C41 C42 . . 102.2(10) ?
    C38 C41 C42 . . 107.6(9) ?
    C41 C42 H42A . . 109.5 ?
    C41 C42 H42B . . 109.5 ?
    H42A C42 H42B . . 109.5 ?
    C41 C42 H42C . . 109.5 ?
    H42A C42 H42C . . 109.5 ?
    H42B C42 H42C . . 109.5 ?
    C41 C43 H43A . . 109.5 ?
    C41 C43 H43B . . 109.5 ?
    H43A C43 H43B . . 109.5 ?
    C41 C43 H43C . . 109.5 ?
    H43A C43 H43C . . 109.5 ?
    H43B C43 H43C . . 109.5 ?
    C41 C44 H44A . . 109.5 ?
    C41 C44 H44B . . 109.5 ?
    H44A C44 H44B . . 109.5 ?
    C41 C44 H44C . . 109.5 ?
    H44A C44 H44C . . 109.5 ?
    H44B C44 H44C . . 109.5 ?
    O10 C45 O9 . . 120.4(6) ?
    O10 C45 C46 . . 119.1(6) ?
    O9 C45 C46 . . 120.5(6) ?
    O10 C45 Nd1 . . 61.7(3) ?
    O9 C45 Nd1 . . 59.2(3) ?
    C46 C45 Nd1 . . 171.6(4) ?
    C47 C46 C51 . . 117.1(6) ?
    C47 C46 C45 . . 121.1(6) ?
    C51 C46 C45 . . 121.7(6) ?
    C46 C47 C48 . . 120.8(7) ?
    C46 C47 H47A . . 119.6 ?
    C48 C47 H47A . . 119.6 ?
    C49 C48 C47 . . 121.8(8) ?
    C49 C48 H48A . . 119.1 ?
    C47 C48 H48A . . 119.1 ?
    C50 C49 C48 . . 116.5(7) ?
    C50 C49 C52 . . 119.6(8) ?
    C48 C49 C52 . . 123.9(8) ?
    C49 C50 C51 . . 123.1(8) ?
    C49 C50 H50A . . 118.5 ?
    C51 C50 H50A . . 118.5 ?
    C50 C51 C46 . . 120.7(7) ?
    C50 C51 H51A . . 119.7 ?
    C46 C51 H51A . . 119.7 ?
    C53 C52 C54 . . 109.3(9) ?
    C53 C52 C55 . . 108.4(9) ?
    C54 C52 C55 . . 108.0(9) ?
    C53 C52 C49 . . 110.5(8) ?
    C54 C52 C49 . . 109.4(7) ?
    C55 C52 C49 . . 111.1(8) ?
    C52 C53 H53A . . 109.5 ?
    C52 C53 H53B . . 109.5 ?
    H53A C53 H53B . . 109.5 ?
    C52 C53 H53C . . 109.5 ?
    H53A C53 H53C . . 109.5 ?
    H53B C53 H53C . . 109.5 ?
    C52 C54 H54A . . 109.5 ?
    C52 C54 H54B . . 109.5 ?
    H54A C54 H54B . . 109.5 ?
    C52 C54 H54C . . 109.5 ?
    H54A C54 H54C . . 109.5 ?
    H54B C54 H54C . . 109.5 ?
    C52 C55 H55A . . 109.5 ?
    C52 C55 H55B . . 109.5 ?
    H55A C55 H55B . . 109.5 ?
    C52 C55 H55C . . 109.5 ?
    H55A C55 H55C . . 109.5 ?
    H55B C55 H55C . . 109.5 ?
    O11 C56 O12 . . 122.3(7) ?
    O11 C56 C57 . . 122.5(6) ?
    O12 C56 C57 . . 115.1(6) ?
    C62 C57 C58 . . 118.0(7) ?
    C62 C57 C56 . . 123.3(7) ?
    C58 C57 C56 . . 118.6(7) ?
    C59 C58 C57 . . 120.2(8) ?
    C59 C58 H58A . . 119.9 ?
    C57 C58 H58A . . 119.9 ?
    C60 C59 C58 . . 122.2(9) ?
    C60 C59 H59A . . 118.9 ?
    C58 C59 H59A . . 118.9 ?
    C59 C60 C61 . . 116.8(8) ?
    C59 C60 C63 . . 120.5(9) ?
    C61 C60 C63 . . 122.7(9) ?
    C60 C61 C62 . . 121.8(8) ?
    C60 C61 H61A . . 119.1 ?
    C62 C61 H61A . . 119.1 ?
    C57 C62 C61 . . 120.9(8) ?
    C57 C62 H62A . . 119.5 ?
    C61 C62 H62A . . 119.5 ?
    C65 C63 C64 . . 112.0(11) ?
    C65 C63 C60 . . 111.4(9) ?
    C64 C63 C60 . . 110.6(9) ?
    C65 C63 C66 . . 105.1(10) ?
    C64 C63 C66 . . 105.0(10) ?
    C60 C63 C66 . . 112.4(10) ?
    C63 C64 H64A . . 109.5 ?
    C63 C64 H64B . . 109.5 ?
    H64A C64 H64B . . 109.5 ?
    C63 C64 H64C . . 109.5 ?
    H64A C64 H64C . . 109.5 ?
    H64B C64 H64C . . 109.5 ?
    C63 C65 H65A . . 109.5 ?
    C63 C65 H65B . . 109.5 ?
    H65A C65 H65B . . 109.5 ?
    C63 C65 H65C . . 109.5 ?
    H65A C65 H65C . . 109.5 ?
    H65B C65 H65C . . 109.5 ?
    C63 C66 H66A . . 109.5 ?
    C63 C66 H66B . . 109.5 ?
    H66A C66 H66B . . 109.5 ?
    C63 C66 H66C . . 109.5 ?
    H66A C66 H66C . . 109.5 ?
    H66B C66 H66C . . 109.5 ?
    O13 C67 O14 . . 119.6(6) ?
    O13 C67 C68 . . 121.2(6) ?
    O14 C67 C68 . . 119.0(6) ?
    O13 C67 Nd2 . . 61.0(3) ?
    O14 C67 Nd2 . . 59.3(3) ?
    C68 C67 Nd2 . . 168.4(4) ?
    C73 C68 C69 . . 117.2(7) ?
    C73 C68 C67 . . 122.9(6) ?
    C69 C68 C67 . . 119.9(6) ?
    C70 C69 C68 . . 120.9(7) ?
    C70 C69 H69A . . 119.5 ?
    C68 C69 H69A . . 119.5 ?
    C71 C70 C69 . . 122.0(8) ?
    C71 C70 H70A . . 119.0 ?
    C69 C70 H70A . . 119.0 ?
    C70 C71 C72 . . 117.5(7) ?
    C70 C71 C74 . . 120.4(9) ?
    C72 C71 C74 . . 122.2(8) ?
    C73 C72 C71 . . 120.4(8) ?
    C73 C72 H72A . . 119.8 ?
    C71 C72 H72A . . 119.8 ?
    C68 C73 C72 . . 122.0(8) ?
    C68 C73 H73A . . 119.0 ?
    C72 C73 H73A . . 119.0 ?
    C77 C74 C76 . . 105.3(10) ?
    C77 C74 C75 . . 113.2(11) ?
    C76 C74 C75 . . 106.9(10) ?
    C77 C74 C71 . . 113.1(9) ?
    C76 C74 C71 . . 109.3(10) ?
    C75 C74 C71 . . 108.8(8) ?
    C74 C75 H75A . . 109.5 ?
    C74 C75 H75B . . 109.5 ?
    H75A C75 H75B . . 109.5 ?
    C74 C75 H75C . . 109.5 ?
    H75A C75 H75C . . 109.5 ?
    H75B C75 H75C . . 109.5 ?
    C74 C76 H76A . . 109.5 ?
    C74 C76 H76B . . 109.5 ?
    H76A C76 H76B . . 109.5 ?
    C74 C76 H76C . . 109.5 ?
    H76A C76 H76C . . 109.5 ?
    H76B C76 H76C . . 109.5 ?
    C74 C77 H77A . . 109.5 ?
    C74 C77 H77B . . 109.5 ?
    H77A C77 H77B . . 109.5 ?
    C74 C77 H77C . . 109.5 ?
    H77A C77 H77C . . 109.5 ?
    H77B C77 H77C . . 109.5 ?
    O15 C78 O16 . . 122.2(7) ?
    O15 C78 C79 . . 123.1(7) ?
    O16 C78 C79 . . 114.7(7) ?
    C80 C79 C84 . . 119.7(8) ?
    C80 C79 C78 . . 122.1(7) ?
    C84 C79 C78 . . 118.2(7) ?
    C79 C80 C81 . . 120.1(9) ?
    C79 C80 H80A . . 120.0 ?
    C81 C80 H80A . . 120.0 ?
    C82 C81 C80 . . 121.1(9) ?
    C82 C81 H81A . . 119.4 ?
    C80 C81 H81A . . 119.4 ?
    C83 C82 C81 . . 117.8(8) ?
    C83 C82 C85 . . 121.2(10) ?
    C81 C82 C85 . . 120.9(10) ?
    C82 C83 C84 . . 121.5(9) ?
    C82 C83 H83A . . 119.2 ?
    C84 C83 H83A . . 119.2 ?
    C79 C84 C83 . . 119.8(8) ?
    C79 C84 H84A . . 120.1 ?
    C83 C84 H84A . . 120.1 ?
    C86B C85 C88B . . 111.1(17) ?
    C87 C85 C88 . . 110.1(16) ?
    C87 C85 C86 . . 108.4(16) ?
    C88 C85 C86 . . 105.1(15) ?
    C86B C85 C87B . . 109.9(16) ?
    C88B C85 C87B . . 108.3(16) ?
    C86B C85 C82 . . 111.5(13) ?
    C88B C85 C82 . . 108.7(13) ?
    C87 C85 C82 . . 110.4(12) ?
    C88 C85 C82 . . 113.3(13) ?
    C86 C85 C82 . . 109.3(12) ?
    C87B C85 C82 . . 107.2(11) ?
    C85 C86 H86D . . 109.5 ?
    C85 C86 H86E . . 109.5 ?
    H86D C86 H86E . . 109.5 ?
    C85 C86 H86F . . 109.5 ?
    H86D C86 H86F . . 109.5 ?
    H86E C86 H86F . . 109.5 ?
    C85 C87 H87D . . 109.5 ?
    C85 C87 H87E . . 109.5 ?
    C85 C87 H87F . . 109.5 ?
    C85 C88 H88D . . 109.5 ?
    C85 C88 H88E . . 109.5 ?
    C85 C88 H88F . . 109.5 ?
    C85 C86B H86A . . 109.5 ?
    C85 C86B H86B . . 109.5 ?
    H86A C86B H86B . . 109.5 ?
    C85 C86B H86C . . 109.5 ?
    H86A C86B H86C . . 109.5 ?
    H86B C86B H86C . . 109.5 ?
    C85 C87B H87A . . 109.5 ?
    C85 C87B H87B . . 109.5 ?
    H87A C87B H87B . . 109.5 ?
    C85 C87B H87C . . 109.5 ?
    H87A C87B H87C . . 109.5 ?
    H87B C87B H87C . . 109.5 ?
    C85 C88B H88A . . 109.5 ?
    C85 C88B H88B . . 109.5 ?
    H88A C88B H88B . . 109.5 ?
    C85 C88B H88C . . 109.5 ?
    H88A C88B H88C . . 109.5 ?
    H88B C88B H88C . . 109.5 ?
loop_
    _geom_hbond_atom_site_label_D
    _geom_hbond_atom_site_label_H
    _geom_hbond_atom_site_label_A
    _geom_hbond_site_symmetry_A
    _geom_hbond_distance_DH
    _geom_hbond_distance_HA
    _geom_hbond_distance_DA
    _geom_hbond_angle_DHA
    _geom_hbond_publ_flag
    O17 H17A O13 1_545 0.85 2.12 2.870(6) 148 y
    O17 H17 O2 1_545 0.85 1.96 2.786(6) 165 y
    O18 H18A O3 1_565 0.85 2.01 2.782(6) 151 y
    O18 H18B O10 1_565 0.85 2.14 2.843(6) 140 y
