# Supplementary material for: Tetra­kis(μ-4-tert-butyl­benzoato)-κ4 O:O′;κ3 O,O′:O′;κ3 O:O,O′-bis­[aqua­(4-tert-butyl­benzoato-κ2 O,O′)(4-tert-butyl­benzoic acid-κO)neodymium(III)]
Source: Acta Crystallogr Sect E Struct Rep Online. 2011 May 7;67(Pt 6):m666–7. doi: 10.1107/S1600536811015194 (PMC3120497; doi:10.1107/S1600536811015194)
Supplement: Supplementary file 2 [file e-67-0m666-Isup2.hkl]

# 
# h,k,l, Fc-squared, Fo-squared, sigma(Fo-squared) and status flag 
# 
data_I
_shelx_title ' a in P2(1)/c' 
_shelx_refln_list_code          4 
_shelx_F_calc_maximum      782.71 
_exptl_crystal_F_000      3608.00 
_reflns_d_resolution_high  0.8092 
 
loop_ 
 _symmetry_equiv_pos_as_xyz 
 'x, y, z' 
 '-x, y+1/2, -z+1/2' 
 '-x, -y, -z' 
 'x, -y-1/2, z-1/2' 
 
_cell_length_a    35.2609 
_cell_length_b     9.3563 
_cell_length_c    27.9406 
_cell_angle_alpha  90.000 
_cell_angle_beta  107.303 
_cell_angle_gamma  90.000 
 
_shelx_F_squared_multiplier     1.000 
 
loop_ 
 _refln_index_h 
 _refln_index_k 
 _refln_index_l 
 _refln_F_squared_calc 
 _refln_F_squared_meas 
 _refln_F_squared_sigma 
 _refln_observed_status 
   3   0   0       34.80       44.25     25.29 o 
   5   0   0        0.11       56.89     44.25 o 
   6   0   0   195266.98   166932.84   7408.56 o 
   7   0   0       13.23      159.00     91.66 o 
   8   0   0     1583.54     3122.72    265.49 o 
   9   0   0       88.37      117.73     65.05 o 
  10   0   0    74561.82    71955.34   3312.36 o 
  11   0   0      179.33      165.84    205.44 o 
  12   0   0    53449.52    61354.52   2876.19 o 
  13   0   0        1.77      442.49    164.35 o 
  14   0   0   218027.73   246551.48   7790.92 o 
  15   0   0      965.98       88.50     88.50 o 
  16   0   0   237500.92   265584.28   8396.58 o 
  17   0   0      490.49      139.07    101.14 o 
  18   0   0    35827.00    34532.16   1212.81 o 
  19   0   0       62.52      272.56    259.17 o 
  20   0   0    53165.16    55884.71   1892.54 o 
  21   0   0      260.33      464.32    429.85 o 
  22   0   0    14492.11     8280.90    568.92 o 
  23   0   0      212.08      203.40    139.07 o 
  24   0   0      297.90       44.96    316.06 o 
  25   0   0       26.88     -131.93    131.93 o 
  26   0   0      133.76       56.56    163.59 o 
  27   0   0      166.99      229.19    170.07 o 
  28   0   0    12012.20    13634.00    661.23 o 
  29   0   0       64.06      490.01    194.09 o 
  30   0   0    14031.18    13523.29   1308.51 o 
  31   0   0       92.01      745.91    341.35 o 
  32   0   0    15884.06    15449.25   1137.83 o 
  33   0   0      342.42       69.53    316.06 o 
  34   0   0    16131.74    14855.05   1118.87 o 
  35   0   0      524.61      992.44    436.17 o 
  36   0   0    14347.12    13786.75   1118.87 o 
  37   0   0      143.26      480.42    379.28 o 
  38   0   0     6351.22     5031.75    771.20 o 
  39   0   0       79.76      120.10    347.67 o 
  40   0   0     2535.99     2528.52    613.17 o 
  41   0   0      121.23      265.49    436.17 o 
   1   1   0      796.05      490.90     58.11 o 
   2   1   0    14505.01    13133.32    446.92 o 
   3   1   0      359.19      243.77     45.54 o 
   4   1   0    95752.00   108947.58   4816.83 o 
   5   1   0        5.00       28.33     31.68 o 
   6   1   0     2066.44     2802.72    226.50 o 
   7   1   0        9.23      105.76     46.77 o 
   8   1   0    94439.30   110611.46   2474.39 o 
   9   1   0       12.07      113.74     52.42 o 
  10   1   0    58432.39    54816.16   1265.50 o 
  11   1   0     1066.46      765.83     80.28 o 
  12   1   0    64071.83    60193.26   1391.92 o 
  13   1   0      405.44      356.81     69.71 o 
  14   1   0     6969.44     6538.91    206.39 o 
  15   1   0       94.88      121.30     82.69 o 
  16   1   0    20405.96    20471.85    491.29 o 
  17   1   0      434.02      334.66     78.89 o 
  18   1   0     2440.72     2083.15    131.40 o 
  19   1   0       22.73       66.07     71.97 o 
  20   1   0    43159.23    40469.45    903.73 o 
  21   1   0       10.50      519.77     98.48 o 
  22   1   0    47151.55    47736.08   1057.10 o 
  23   1   0       50.34      736.51    158.83 o 
  24   1   0    47787.99    45427.78   1019.89 o 
  25   1   0      387.80      608.98    168.14 o 
  26   1   0    27740.63    27129.94    759.52 o 
  27   1   0      147.82      799.91    154.20 o 
  28   1   0    27265.51    26670.13    987.97 o 
  29   1   0      283.31      861.96    196.71 o 
  30   1   0     9275.83     9815.08    617.03 o 
  31   1   0      399.43      317.08    169.29 o 
  32   1   0     1289.44     1461.21    314.91 o 
  33   1   0       69.25      307.54    242.10 o 
  34   1   0      523.07      242.67    240.26 o 
  35   1   0       91.05     -203.34    203.34 o 
  36   1   0      156.74       46.62    249.83 o 
  37   1   0       92.87      231.01    270.40 o 
  38   1   0     2717.13     2882.17    437.41 o 
  39   1   0        4.28      -13.52    289.61 o 
  40   1   0     5717.07     6074.95   1703.59 o 
  41   1   0       59.07      175.11    289.69 o 
   0   2   0   234009.33   267454.13  11751.29 o 
   1   2   0       45.54      -61.50     82.60 o 
   2   2   0     4544.67     7295.12    347.67 o 
   3   2   0     1407.81      850.60    113.39 o 
   4   2   0     2353.54     3081.12    188.98 o 
   5   2   0      371.58      516.43     86.22 o 
   6   2   0     5668.68     6901.02    212.98 o 
   7   2   0      128.59      220.65     58.56 o 
   8   2   0    14057.25    15723.83    421.61 o 
   9   2   0     2546.98     2014.46    120.72 o 
  10   2   0     3901.57     4068.46    170.92 o 
  11   2   0     1900.82     1775.11    119.15 o 
  12   2   0     5966.25     3690.27    169.65 o 
  13   2   0       27.84       -6.90     94.89 o 
  14   2   0    24439.20    29266.58    740.04 o 
  15   2   0      359.81      404.76     90.70 o 
  16   2   0    37709.36    40211.87    992.97 o 
  17   2   0      191.73      177.87     80.91 o 
  18   2   0    29771.33    28373.27    742.62 o 
  19   2   0     1015.23      776.26    120.18 o 
  20   2   0    23452.16    25730.91    623.08 o 
  21   2   0      366.45      317.37    103.54 o 
  22   2   0     8075.18     8616.57    294.95 o 
  23   2   0     1745.71     1795.48    156.04 o 
  24   2   0      938.36      771.74    132.26 o 
  25   2   0     1723.11     1974.11    173.87 o 
  26   2   0        1.40      141.83    117.71 o 
  27   2   0      231.38      425.52    175.17 o 
  28   2   0     5406.04     6015.35    386.15 o 
  29   2   0       80.17      239.78    195.28 o 
  30   2   0     7457.41     7667.86    439.11 o 
  31   2   0       10.51      363.72    195.24 o 
  32   2   0    12312.03    12165.81    560.00 o 
  33   2   0       29.38      461.00    205.93 o 
  34   2   0     8629.60     7953.21    476.98 o 
  35   2   0      279.43      365.07    252.52 o 
  36   2   0     4837.59     4700.92    526.53 o 
  37   2   0      211.35      -20.42    259.17 o 
  38   2   0     1809.31     1939.26    496.22 o 
  39   2   0      156.29     -136.96    493.06 o 
  40   2   0      218.28      315.54    319.51 o 
   1   3   0     9816.20     8872.65    404.50 o 
   2   3   0     9644.94    12603.83    516.14 o 
   3   3   0     7586.02     7515.66    359.63 o 
   4   3   0    12077.48    12738.10    964.00 o 
   5   3   0     5917.98     5456.89    294.10 o 
   6   3   0     2369.54     2242.20    221.25 o 
   7   3   0      545.62      666.41    124.92 o 
   8   3   0    21726.18    20254.06    624.52 o 
   9   3   0       79.32       14.04     71.62 o 
  10   3   0     7372.71     8778.59    279.57 o 
  11   3   0      182.60       97.37     67.44 o 
  12   3   0    11734.69    10369.98    294.25 o 
  13   3   0     1762.27     1828.43    171.46 o 
  14   3   0     7792.51     7243.30    211.17 o 
  15   3   0     3874.68     4292.40    213.60 o 
  16   3   0      545.39      873.54    119.73 o 
  17   3   0     2198.75     2087.28    165.62 o 
  18   3   0      662.71      744.96    128.65 o 
  19   3   0     3116.34     3585.49    247.26 o 
  20   3   0     4982.64     5251.51    261.19 o 
  21   3   0     2169.62     2362.89    214.41 o 
  22   3   0     8463.21     8482.97    339.36 o 
  23   3   0      677.86      545.87    141.35 o 
  24   3   0      754.14     1314.73    168.79 o 
  25   3   0       30.80      -94.80    124.25 o 
  26   3   0     1187.97     1668.63    293.74 o 
  27   3   0      413.99      209.64    157.69 o 
  28   3   0     6078.89     7102.04    405.11 o 
  29   3   0     1399.76     1816.39    271.31 o 
  30   3   0     1356.72     1657.96    273.19 o 
  31   3   0     1426.56     1661.18    283.05 o 
  32   3   0       48.99      169.88    207.00 o 
  33   3   0      952.18     1710.33    326.94 o 
  34   3   0        0.85      364.54    307.93 o 
  35   3   0      620.15      787.07    250.48 o 
  36   3   0      513.17      660.82    319.57 o 
  37   3   0      408.35     -261.46    261.46 o 
  38   3   0      770.66     1420.59    389.56 o 
  39   3   0      231.21      413.69    480.42 o 
  40   3   0      434.52      662.79    352.25 o 
   0   4   0     1366.71     1858.46    284.46 o 
   1   4   0      445.23      640.86    140.75 o 
   2   4   0     2678.72     3299.47    363.47 o 
   3   4   0    11003.61    10116.45    473.74 o 
   4   4   0     5383.62     6387.65    350.35 o 
   5   4   0    12456.11    11634.89    522.74 o 
   6   4   0     1634.95     1360.69    198.57 o 
   7   4   0    25451.19    24218.49    913.88 o 
   8   4   0      130.93       54.78    114.71 o 
   9   4   0    22953.33    24288.44    766.93 o 
  10   4   0     1717.80     2456.14    233.10 o 
  11   4   0    10720.92    11758.09    397.76 o 
  12   4   0     3208.93     3922.86    270.98 o 
  13   4   0     5951.60     6259.49    277.64 o 
  14   4   0      166.47      249.90     82.10 o 
  15   4   0      728.75      629.61    103.98 o 
  16   4   0      205.25      138.98     86.63 o 
  17   4   0      147.95       38.69     87.40 o 
  18   4   0      243.29      380.84    102.24 o 
  19   4   0      301.22      284.87    135.95 o 
  20   4   0      114.25      213.80    103.70 o 
  21   4   0     4744.51     4903.89    238.22 o 
  22   4   0     2883.48     3102.27    204.76 o 
  23   4   0    15571.15    16549.94    494.40 o 
  24   4   0     3306.18     3373.65    325.27 o 
  25   4   0     6797.35     6678.77    427.01 o 
  26   4   0      190.18      228.85    197.58 o 
  27   4   0     1528.21     1947.36    290.63 o 
  28   4   0      341.47      565.65    193.90 o 
  29   4   0     1200.42     1202.99    225.92 o 
  30   4   0       42.34       42.44    175.79 o 
  31   4   0      643.84      777.24    247.81 o 
  32   4   0      136.50      -62.11    203.05 o 
  33   4   0      112.45     -206.34    206.34 o 
  34   4   0      162.13       87.74    215.93 o 
  35   4   0        3.04       14.32    236.08 o 
  36   4   0      102.76     -231.57    231.57 o 
  37   4   0      261.93      450.17    281.76 o 
  38   4   0      140.43      254.87    334.43 o 
  39   4   0      717.24     1095.92    403.02 o 
   1   5   0    15677.50    16736.02   1580.32 o 
   2   5   0     1475.81     1665.68    274.98 o 
   3   5   0    24407.78    23724.62    934.07 o 
   4   5   0     5290.08     5962.35    385.69 o 
   5   5   0     6577.36     6243.68    442.49 o 
   6   5   0     2951.79     3057.47    414.68 o 
   7   5   0      205.04      143.23    115.22 o 
   8   5   0     6222.49     6688.54    338.19 o 
   9   5   0      501.80      624.78    233.68 o 
  10   5   0    10162.80    10606.01    444.01 o 
  11   5   0      589.68      649.06    146.67 o 
  12   5   0     1852.90     2291.61    177.43 o 
  13   5   0     4163.32     4399.14    233.02 o 
  14   5   0      421.66      617.08    159.79 o 
  15   5   0     9961.47    10168.34    443.94 o 
  16   5   0       80.90      370.16    129.89 o 
  17   5   0     7451.18     7226.90    339.88 o 
  18   5   0     3108.79     3810.95    265.46 o 
  19   5   0     9184.29     9893.62    414.79 o 
  20   5   0     5064.78     6768.42    349.25 o 
  21   5   0     5388.65     4719.23    298.26 o 
  22   5   0     4365.46     5775.48    409.41 o 
  23   5   0     1859.69     1362.43    250.41 o 
  24   5   0     7735.03     8885.53    511.76 o 
  25   5   0      397.29      385.25    210.31 o 
  26   5   0     4631.57     4581.92    398.55 o 
  27   5   0       40.28      133.50    195.48 o 
  28   5   0      927.61     1698.42    292.73 o 
  29   5   0      422.74      305.55    214.04 o 
  30   5   0      371.04      397.20    235.64 o 
  31   5   0      991.38     1251.64    333.03 o 
  32   5   0      172.22      161.01    260.04 o 
  33   5   0     1824.76     1899.22    337.78 o 
  34   5   0       83.51      266.75    387.09 o 
  35   5   0     2160.53     3061.48    483.21 o 
  36   5   0        1.38       61.11    277.37 o 
  37   5   0     1138.64     1127.80    322.12 o 
   0   6   0     8739.50     8983.81    500.38 o 
   1   6   0      321.46      128.93    160.32 o 
   2   6   0    10438.37    11344.25    473.12 o 
   3   6   0     2925.24     2896.83    252.16 o 
   4   6   0     7442.30     7314.98    383.35 o 
   5   6   0     6139.49     5082.80    320.68 o 
   6   6   0     2062.58     2294.86    205.27 o 
   7   6   0    14607.16    14066.34    558.81 o 
   8   6   0     1282.85     1108.46    162.00 o 
   9   6   0    12594.45    12660.17    605.43 o 
  10   6   0      365.75      529.64    135.00 o 
  11   6   0     7244.04     6842.32    317.89 o 
  12   6   0      198.59      462.50    136.99 o 
  13   6   0     3016.01     2762.26    263.97 o 
  14   6   0     1348.52     2164.78    367.33 o 
  15   6   0      565.34      529.68    178.48 o 
  16   6   0     7022.50     8409.55    438.91 o 
  17   6   0       18.91      -16.78    156.87 o 
  18   6   0    11382.47    11675.54    733.08 o 
  19   6   0       44.88      104.79    168.34 o 
  20   6   0     5348.27     7438.25    576.66 o 
  21   6   0     2041.95     2227.06    470.94 o 
  22   6   0     3755.52     3377.21    358.74 o 
  23   6   0     8298.14     8709.45    525.97 o 
  24   6   0     3295.08     4131.25    401.28 o 
  25   6   0     4710.32     5392.59    452.01 o 
  26   6   0      222.44      215.52    238.71 o 
  27   6   0     1234.41     1423.00    306.17 o 
  28   6   0      802.23      463.66    257.05 o 
  29   6   0      638.53      402.76    260.29 o 
  30   6   0     2801.86     2395.31    388.77 o 
  31   6   0      452.92       31.51    248.92 o 
  32   6   0     3353.27     3515.41    567.49 o 
  33   6   0       97.64      129.14    331.18 o 
  34   6   0     2978.53     3601.91    539.07 o 
  35   6   0        0.42      170.94    281.22 o 
   1   7   0     5525.29     5628.81    315.77 o 
   2   7   0     5098.70     5352.10    307.20 o 
   3   7   0      727.03      681.63    148.85 o 
   4   7   0     7646.88     8872.92    383.33 o 
   5   7   0       92.91       60.66    154.37 o 
   6   7   0    15922.97    15820.75    545.21 o 
   7   7   0       84.37       36.68    122.26 o 
   8   7   0    17220.75    18366.51    606.80 o 
   9   7   0      246.11      277.20    152.10 o 
  10   7   0     9255.65     9234.28    397.66 o 
  11   7   0     1292.84      851.57    169.69 o 
  12   7   0     4307.20     5305.57    374.96 o 
  13   7   0     2963.04     2666.04    291.96 o 
  14   7   0     1626.24     1835.47    258.23 o 
  15   7   0     4287.26     4080.18    344.53 o 
  16   7   0      494.90      354.62    197.63 o 
  17   7   0     2060.21     2155.52    499.12 o 
  18   7   0      278.94      295.86    239.10 o 
  19   7   0     1433.66     1433.99    338.91 o 
  20   7   0     4270.00     5135.91    869.18 o 
  21   7   0     1547.36     1079.87    342.01 o 
  22   7   0    10411.18    10671.90    737.12 o 
  23   7   0     1033.32      683.41    313.97 o 
  24   7   0     6674.39     7665.89   1043.01 o 
  25   7   0      108.76      196.33    584.72 o 
  26   7   0     4575.34     5602.56    589.41 o 
  27   7   0        5.89       83.24    330.68 o 
  28   7   0     5330.23     6918.10    843.89 o 
  29   7   0       67.36      445.99    638.45 o 
  30   7   0     3733.88     4111.33    704.82 o 
  31   7   0       84.66      133.73    313.96 o 
  32   7   0      640.92      997.92    399.61 o 
  33   7   0      421.41      489.72    350.35 o 
   0   8   0    28350.81    26840.85   1171.90 o 
   1   8   0     1341.27     1507.79    278.28 o 
   2   8   0    36940.07    35681.05   1027.53 o 
   3   8   0      431.87      588.24    198.90 o 
   4   8   0    25415.33    26631.30    825.10 o 
   5   8   0     1703.22     1939.11    230.95 o 
   6   8   0     2654.62     2824.96    267.24 o 
   7   8   0     1017.25     1183.39    198.86 o 
   8   8   0      187.16      176.15    134.09 o 
   9   8   0      551.58      366.85    162.43 o 
  10   8   0     3272.96     2745.88    313.31 o 
  11   8   0     1770.58     1733.96    263.69 o 
  12   8   0    16224.85    18634.80    761.68 o 
  13   8   0      461.39      618.09    225.03 o 
  14   8   0    16638.93    16064.23    693.33 o 
  15   8   0      146.09      -90.88    194.49 o 
  16   8   0    16666.49    18329.23    973.89 o 
  17   8   0      583.83      886.84    388.76 o 
  18   8   0    21683.96    22343.45   1134.09 o 
  19   8   0      608.47      720.01    711.15 o 
  20   8   0    12226.85    12928.03    850.23 o 
  21   8   0       38.90      120.85    302.37 o 
  22   8   0     3120.89     3898.83    531.78 o 
  23   8   0       33.04      -80.68    279.40 o 
  24   8   0      448.62      202.37    300.42 o 
  25   8   0      255.74      -85.36    505.70 o 
  26   8   0        0.86     -102.29    322.39 o 
  27   8   0      150.21       60.16    314.35 o 
  28   8   0      575.67      933.59    386.95 o 
  29   8   0      140.52      305.06    360.73 o 
  30   8   0     3099.84     3752.18    596.71 o 
   1   9   0     5072.17     4420.09    336.00 o 
   2   9   0     3659.76     4286.43    336.08 o 
   3   9   0     6688.44     6506.53    396.03 o 
   4   9   0     5778.26     6479.41    395.94 o 
   5   9   0      502.19      715.15    198.14 o 
   6   9   0     7347.79     8210.00    522.81 o 
   7   9   0      505.23      416.13    196.86 o 
   8   9   0    10447.53    10501.41    991.28 o 
   9   9   0      597.12      592.30    243.41 o 
  10   9   0    13124.61    13295.82    682.90 o 
  11   9   0     2380.16     2676.01    351.72 o 
  12   9   0    10852.03    12628.71    639.36 o 
  13   9   0     2377.48     2272.85    339.04 o 
  14   9   0     5164.83     6557.87    633.35 o 
  15   9   0     1444.60     1055.16    339.30 o 
  16   9   0     1489.96      830.14    530.99 o 
  17   9   0     2716.07     1442.45    376.09 o 
  18   9   0       22.55      397.79    315.10 o 
  19   9   0     1165.09      865.69    338.30 o 
  20   9   0     2221.62     2976.31    578.40 o 
  21   9   0       25.31      375.36    508.86 o 
  22   9   0     4954.56     5735.02    637.50 o 
  23   9   0      164.97      612.73    565.76 o 
  24   9   0     5570.06     7261.49    716.56 o 
  25   9   0      298.10      930.20    402.06 o 
  26   9   0     4635.81     5435.53    665.72 o 
   0  10   0     6789.95     7627.84    739.59 o 
   1  10   0      159.59      -51.05    190.69 o 
   2  10   0     5031.73     4755.16    374.82 o 
   3  10   0      995.64      720.23    305.77 o 
   4  10   0     1531.46     1349.69    259.19 o 
   5  10   0     3239.22     2731.84    301.12 o 
   6  10   0      125.60       33.60    197.08 o 
   7  10   0     5490.42     4614.50    431.16 o 
   8  10   0        4.47      -68.22    216.40 o 
   9  10   0     4319.98     3518.88    399.12 o 
  10  10   0      150.57      -70.70    302.73 o 
  11  10   0     3396.99     3407.60    390.85 o 
  12  10   0     2205.90     2024.19    916.59 o 
  13  10   0     2079.03     1391.82    409.41 o 
  14  10   0     4033.00     4413.91    567.19 o 
  15  10   0      419.17      494.71    341.39 o 
  16  10   0     3557.67     3781.88    552.27 o 
  17  10   0        2.05      105.91    336.92 o 
  18  10   0     4248.02     4499.90    609.87 o 
  19  10   0      859.90      436.57    385.07 o 
  20  10   0     3055.80     3589.06    552.91 o 
   1  11   0     8668.54     8219.11    494.56 o 
   2  11   0      411.73       15.54    217.79 o 
   3  11   0     5262.16     4611.33    479.90 o 
   4  11   0      784.88      543.84    242.00 o 
   5  11   0     2160.59     1516.34    336.16 o 
   6  11   0      634.73      229.95    256.46 o 
   7  11   0      515.49      348.69    258.74 o 
   8  11   0      633.48      508.51    278.69 o 
   9  11   0      350.31      -10.12    407.72 o 
  10  11   0      664.81      620.41    368.58 o 
  11  11   0     2571.71     1712.33    448.40 o 
  12  11   0      213.92     -149.83    311.12 o 
 -41   1   1      142.40      452.49    698.50 o 
 -40   1   1       76.15      484.81    287.06 o 
 -39   1   1      484.27      360.79    347.67 o 
 -38   1   1      619.04      509.33    496.22 o 
 -37   1   1      431.71      174.73    260.77 o 
 -36   1   1      614.87      812.91    306.16 o 
 -35   1   1      333.19       34.16    243.33 o 
 -34   1   1     1593.40     1089.33    321.73 o 
 -33   1   1     1640.30     1505.76    249.48 o 
 -32   1   1     5401.82     5161.83    637.07 o 
 -31   1   1     1478.42     1494.41    238.47 o 
 -30   1   1     3060.08     2688.66    231.44 o 
 -29   1   1       13.14      232.79    138.37 o 
 -28   1   1      438.24      651.09    148.93 o 
 -27   1   1        0.90      245.98    126.80 o 
 -26   1   1      474.82      574.27    137.54 o 
 -25   1   1       51.22      309.92    120.65 o 
 -24   1   1      160.02      509.69    111.65 o 
 -23   1   1     1854.74     1760.74    143.47 o 
 -22   1   1     3360.11     2654.40    161.31 o 
 -21   1   1     7197.43     6268.98    233.65 o 
 -20   1   1     8115.19     7681.15    319.30 o 
 -19   1   1     5820.96     5252.52    379.33 o 
 -18   1   1     3153.35     2947.57    189.78 o 
 -17   1   1      844.79      360.75     70.12 o 
 -16   1   1     6277.22     4626.44    205.69 o 
 -15   1   1     8796.08     7576.35    264.09 o 
 -14   1   1    13575.43    13025.96    379.86 o 
 -13   1   1     3117.59     3858.16    209.57 o 
 -12   1   1     7653.00     8009.03    298.75 o 
 -11   1   1     4236.90     3863.57    388.76 o 
 -10   1   1    14152.21    13533.16    518.27 o 
  -9   1   1     7992.53     6413.85    515.19 o 
  -8   1   1    27400.63    27216.10    923.01 o 
  -7   1   1    13697.88    11828.27    819.20 o 
  -6   1   1     7613.75     5854.37    201.37 o 
  -5   1   1       33.95       59.16     41.81 o 
  -4   1   1      107.26      127.33     75.86 o 
  -3   1   1    11680.87     7884.67    298.46 o 
  -2   1   1    43314.12    31757.32    827.08 o 
  -1   1   1    29343.30    19717.03    843.89 o 
   0   1   1    20128.53    14287.14    482.68 o 
   1   1   1     8276.88     6221.06    238.35 o 
   2   1   1    13075.64    12429.10    426.43 o 
   3   1   1    30726.57    24577.10    963.97 o 
   4   1   1   152786.05   141816.06   3612.99 o 
   5   1   1   132103.80   116948.86   2932.94 o 
   6   1   1   106848.41    98065.45   2980.81 o 
   7   1   1    19334.28    16279.02    420.62 o 
   8   1   1    12168.58    10965.34    612.83 o 
   9   1   1       16.74      178.61     53.95 o 
  10   1   1       64.51       41.41     55.70 o 
  11   1   1     8870.35     8329.52    252.88 o 
  12   1   1     7618.03     5658.82    302.92 o 
  13   1   1    11764.25    10242.17    275.78 o 
  14   1   1     9749.30     9763.03    270.53 o 
  15   1   1     7709.93     6598.50    214.67 o 
  16   1   1      101.31      154.96     65.55 o 
  17   1   1      139.23       99.43     68.61 o 
  18   1   1     1635.10     1653.42    122.86 o 
  19   1   1     2333.35     2567.45    147.60 o 
  20   1   1     9153.65     9161.73    442.91 o 
  21   1   1     2457.28     3240.19    208.76 o 
  22   1   1      835.86     1173.03    124.34 o 
  23   1   1      686.82     1055.45    177.65 o 
  24   1   1       29.52       46.46     85.17 o 
  25   1   1       88.85      181.05    100.41 o 
  26   1   1      308.66      358.89    170.12 o 
  27   1   1       95.91      181.37    109.20 o 
  28   1   1       13.96      315.87    151.93 o 
  29   1   1      782.10     1007.95    203.31 o 
  30   1   1      550.57      584.84    176.32 o 
  31   1   1     2671.54     2716.09    285.54 o 
  32   1   1     1234.25     1149.86    379.28 o 
  33   1   1     1542.75     1607.01    543.63 o 
  34   1   1      456.52      548.25    281.49 o 
  35   1   1      588.88       70.09    251.80 o 
  36   1   1      538.79      326.95    265.70 o 
  37   1   1      670.53      709.68    317.26 o 
  38   1   1      839.52     1080.20    343.39 o 
  39   1   1      271.08      360.74    294.21 o 
  40   1   1      270.39      492.32    323.85 o 
  41   1   1        3.08      151.08    290.71 o 
 -41   2   1     1001.05      492.34    333.81 o 
 -40   2   1     2015.27     1749.85    417.91 o 
 -39   2   1      786.56      565.23    433.01 o 
 -38   2   1     3668.35     2602.02   1017.73 o 
 -37   2   1      867.81      965.56    423.53 o 
 -36   2   1     2474.26     2944.08    430.49 o 
 -35   2   1        0.85      198.84    207.18 o 
 -34   2   1        0.43      274.53    202.96 o 
 -33   2   1     1113.65      800.84    328.25 o 
 -32   2   1      184.08      266.35    199.79 o 
 -31   2   1     1303.02      876.75    218.78 o 
 -30   2   1     1443.42     1693.73    244.93 o 
 -29   2   1     5016.86     4926.97    358.95 o 
 -28   2   1    11237.43    10947.74    486.31 o 
 -27   2   1    11466.93    10542.51    407.84 o 
 -26   2   1    26159.09    25340.14    652.17 o 
 -25   2   1    16278.45    15184.31    822.46 o 
 -24   2   1    26656.92    24366.00    621.46 o 
 -23   2   1     8704.41     7852.81    287.39 o 
 -22   2   1    11951.84    10533.15    344.32 o 
 -21   2   1     1235.99      830.13    126.00 o 
 -20   2   1     9489.57     9328.85    299.46 o 
 -19   2   1     2134.45     2324.57    193.43 o 
 -18   2   1     6184.54     6128.83    251.94 o 
 -17   2   1     1060.71     1055.20    121.36 o 
 -16   2   1      244.20      504.14     98.28 o 
 -15   2   1     9802.16    10867.24    374.73 o 
 -14   2   1     6428.58     6411.41    258.21 o 
 -13   2   1    12298.41    11091.28    546.37 o 
 -12   2   1    11329.71    10981.98    478.21 o 
 -11   2   1    10486.07     9396.62    426.01 o 
 -10   2   1     7594.17     6673.15    334.88 o 
  -9   2   1     1016.29     1163.90    309.74 o 
  -8   2   1     3935.19     5338.80    283.60 o 
  -7   2   1      471.43      308.99     61.61 o 
  -6   2   1      172.10      273.72     63.66 o 
  -5   2   1     3221.17     3249.58    154.47 o 
  -4   2   1    23926.70    28794.44    976.59 o 
  -3   2   1     5853.29     6131.89    281.60 o 
  -2   2   1     1580.87     1090.82    120.69 o 
  -1   2   1   120770.75   116051.23   3774.38 o 
   0   2   1    43896.90    39387.55   2683.28 o 
   1   2   1    24940.20    21712.95    813.34 o 
   2   2   1     8308.52     8492.19    370.36 o 
   3   2   1     8831.08     8535.42    810.92 o 
   4   2   1    18676.43    14462.14    432.48 o 
   5   2   1    28464.30    21319.91   1246.72 o 
   6   2   1    35379.88    27389.31    670.90 o 
   7   2   1    33763.06    27847.18    602.72 o 
   8   2   1    43292.69    37647.91    795.05 o 
   9   2   1    40390.64    39069.98    936.93 o 
  10   2   1    24711.17    24538.13    747.59 o 
  11   2   1    16829.93    15650.98    428.21 o 
  12   2   1    21405.07    19169.69    511.33 o 
  13   2   1     5961.77     5450.24    209.89 o 
  14   2   1     7797.74     7359.04    284.67 o 
  15   2   1       24.61      110.20     74.93 o 
  16   2   1      296.65      151.96     80.86 o 
  17   2   1     1197.85     1537.23    133.47 o 
  18   2   1      235.79      167.78    105.92 o 
  19   2   1     8692.09     8949.44    316.90 o 
  20   2   1     2671.45     3267.26    176.02 o 
  21   2   1     7302.09     8032.22    284.67 o 
  22   2   1    10117.44    10433.37    331.77 o 
  23   2   1    21054.86    21183.08    551.95 o 
  24   2   1    16294.92    15915.24    454.46 o 
  25   2   1    17310.89    16317.10    515.37 o 
  26   2   1     8459.81     7962.87    353.53 o 
  27   2   1     2847.34     2842.75    281.16 o 
  28   2   1     4594.41     4416.44    340.03 o 
  29   2   1     1962.50     2305.58    270.64 o 
  30   2   1     3256.27     2650.90    293.78 o 
  31   2   1     1291.95      659.16    210.27 o 
  32   2   1     2413.04     2954.89    319.01 o 
  33   2   1       50.08      742.58    290.71 o 
  34   2   1      179.33      375.74    263.61 o 
  35   2   1     1290.71     1136.80    328.51 o 
  36   2   1      415.36      522.55    306.16 o 
  37   2   1     2878.38     3235.40    530.99 o 
  38   2   1     1466.02     1573.73    397.74 o 
  39   2   1     2771.36     3373.91    503.61 o 
  40   2   1     1480.43      925.62    407.72 o 
 -40   3   1     1258.63      708.85    398.24 o 
 -39   3   1     1742.55     1857.46    424.00 o 
 -38   3   1     3131.93     3429.76    492.30 o 
 -37   3   1     2610.63     2358.33    335.00 o 
 -36   3   1     4367.05     4840.03    427.51 o 
 -35   3   1     3428.27     2984.62    349.88 o 
 -34   3   1     6050.09     5995.16    494.06 o 
 -33   3   1     4340.75     3756.30    368.74 o 
 -32   3   1     5926.05     6244.79    536.23 o 
 -31   3   1     1751.35     1816.30    281.54 o 
 -30   3   1     4025.82     3160.20    494.56 o 
 -29   3   1      398.93      294.62    191.27 o 
 -28   3   1     3980.07     3933.06    289.76 o 
 -27   3   1      292.13      309.51    164.07 o 
 -26   3   1       84.40      -30.09    115.20 o 
 -25   3   1     1928.22     1703.49    173.80 o 
 -24   3   1     5056.05     4950.90    349.70 o 
 -23   3   1    10006.44     9657.21    615.37 o 
 -22   3   1    12536.63    13544.88    457.49 o 
 -21   3   1    15757.60    15268.35    561.34 o 
 -20   3   1    20043.76    18889.31    567.12 o 
 -19   3   1    16404.45    14744.37    587.59 o 
 -18   3   1    23243.32    24536.82    697.99 o 
 -17   3   1    15634.64    17507.53    519.38 o 
 -16   3   1    23101.62    24145.68    660.10 o 
 -15   3   1    10754.27    10045.09    343.17 o 
 -14   3   1    21136.71    17880.86    512.41 o 
 -13   3   1     9445.64     7621.81    346.55 o 
 -12   3   1    13336.32    15198.36    429.51 o 
 -11   3   1      786.84      975.04    105.68 o 
 -10   3   1     5169.61     4929.10    170.14 o 
  -9   3   1     2029.61     2715.89    126.36 o 
  -8   3   1     1267.46     2036.19    148.82 o 
  -7   3   1     1857.11     1636.44    129.14 o 
  -6   3   1    12366.78    12276.98    504.85 o 
  -5   3   1    29661.63    30224.91   1057.05 o 
  -4   3   1    81134.04    74638.95   2420.41 o 
  -3   3   1   100431.73    86586.85   2786.94 o 
  -2   3   1    78903.37    68808.41   2822.46 o 
  -1   3   1    93449.76    76654.81   3764.33 o 
   0   3   1    68305.05    70367.72   1879.21 o 
   1   3   1     7780.90     8450.72    357.39 o 
   2   3   1    17632.50    16418.31    582.12 o 
   3   3   1    14821.56    15361.79    494.58 o 
   4   3   1    17049.06    15996.33    547.49 o 
   5   3   1    18303.22    17759.77    769.58 o 
   6   3   1     3730.86     3812.30    207.23 o 
   7   3   1      269.10       60.09     69.05 o 
   8   3   1     5466.64     4296.49    192.74 o 
   9   3   1      797.53     1007.64    108.99 o 
  10   3   1     1597.87     2557.52    157.41 o 
  11   3   1      374.95      130.74     70.89 o 
  12   3   1     1612.14     2318.14    131.27 o 
  13   3   1    10997.49    11396.22    316.25 o 
  14   3   1     9889.02     9034.38    270.25 o 
  15   3   1    11401.80    10541.95    352.59 o 
  16   3   1     7860.68     7011.72    279.30 o 
  17   3   1    13466.42    13597.10    428.26 o 
  18   3   1    10759.06    11953.43    396.05 o 
  19   3   1    15918.85    16015.54    492.89 o 
  20   3   1    17704.85    16560.69    706.79 o 
  21   3   1     6833.22     7253.05    307.43 o 
  22   3   1     4445.60     4388.30    246.51 o 
  23   3   1     1103.45      909.14    149.86 o 
  24   3   1     1306.35     1171.05    185.93 o 
  25   3   1      950.81     1153.16    189.78 o 
  26   3   1      441.55      507.17    164.46 o 
  27   3   1     5376.46     5635.12    560.21 o 
  28   3   1     2504.95     2253.52    242.11 o 
  29   3   1    11225.13     9234.16    502.79 o 
  30   3   1     4336.02     3956.20    361.84 o 
  31   3   1     8098.78     7226.33    589.76 o 
  32   3   1     5924.79     6081.50    443.47 o 
  33   3   1     7796.32     7678.16    530.94 o 
  34   3   1     4565.40     4025.56    388.90 o 
  35   3   1     5829.38     5531.19    585.55 o 
  36   3   1     3813.79     3788.89    502.84 o 
  37   3   1     3044.31     1953.69    429.24 o 
  38   3   1     2665.89     2663.20    515.19 o 
  39   3   1     1556.45     1075.42    383.97 o 
 -39   4   1      938.89      534.19    370.92 o 
 -38   4   1     1946.04     1865.84    352.27 o 
 -37   4   1      369.71      -92.32    226.93 o 
 -36   4   1      301.29      270.97    251.15 o 
 -35   4   1        2.18     -208.41    212.74 o 
 -34   4   1      230.19      107.58    230.89 o 
 -33   4   1      442.50      390.36    239.06 o 
 -32   4   1     1534.79     1526.26    292.01 o 
 -31   4   1     1344.06     1104.60    334.13 o 
 -30   4   1     2983.22     3056.42    291.69 o 
 -29   4   1     3607.89     4209.28    645.98 o 
 -28   4   1     5278.77     5470.83    351.72 o 
 -27   4   1     4569.74     5063.24    578.13 o 
 -26   4   1    17844.37    16809.51    764.62 o 
 -25   4   1    14992.63    14890.77    628.62 o 
 -24   4   1    40052.73    39344.21   1065.78 o 
 -23   4   1    19103.77    20072.83    758.20 o 
 -22   4   1    32150.77    32732.87    795.11 o 
 -21   4   1     7597.65     7291.84    291.37 o 
 -20   4   1     5425.47     5668.05    249.22 o 
 -19   4   1     1551.73     1379.90    146.84 o 
 -18   4   1      396.67      279.15     96.28 o 
 -17   4   1      173.59      149.21    109.74 o 
 -16   4   1      501.25      411.54     99.18 o 
 -15   4   1     3883.60     3656.46    224.68 o 
 -14   4   1     9453.56     9732.50    267.54 o 
 -13   4   1    18467.93    18086.32    467.31 o 
 -12   4   1    34725.29    34241.03    868.42 o 
 -11   4   1    36791.36    34062.61    986.04 o 
 -10   4   1    58251.20    58942.56   1616.47 o 
  -9   4   1    65074.13    61256.55   1676.19 o 
  -8   4   1    94088.32    92361.66   2461.00 o 
  -7   4   1    38123.69    36688.85   1055.89 o 
  -6   4   1    51682.77    53566.46   1482.93 o 
  -5   4   1    42198.68    42159.00   2752.93 o 
  -4   4   1    33765.29    31593.60    930.63 o 
  -3   4   1    22253.87    20348.76    645.98 o 
  -2   4   1     2539.43     2806.78    193.43 o 
  -1   4   1      579.01      607.85    116.33 o 
   0   4   1    10230.62     9762.48    375.67 o 
   1   4   1    13483.97    11549.32    425.00 o 
   2   4   1    20484.11    22910.25    719.51 o 
   3   4   1    15776.80    14863.69    515.00 o 
   4   4   1    57381.32    53186.87   1487.81 o 
   5   4   1    50724.70    47221.20   1340.66 o 
   6   4   1    75827.97    75118.26   2256.73 o 
   7   4   1    68053.13    69265.48   1903.79 o 
   8   4   1    70318.31    69006.06   1897.31 o 
   9   4   1    68933.34    70707.95   1944.81 o 
  10   4   1    39622.64    36807.55    946.83 o 
  11   4   1    30991.56    30886.00    820.87 o 
  12   4   1    40379.33    39575.74   1012.03 o 
  13   4   1    13386.34    12560.24    416.60 o 
  14   4   1     8941.25     8652.04    329.28 o 
  15   4   1     3188.24     3109.43    205.50 o 
  16   4   1      788.23      947.03    118.62 o 
  17   4   1      159.12      158.47     89.56 o 
  18   4   1      635.17      645.10    113.18 o 
  19   4   1     4728.37     5084.92    229.68 o 
  20   4   1    13184.66    13405.17    401.01 o 
  21   4   1    20889.18    20478.12    545.76 o 
  22   4   1    30690.19    32143.19   1059.32 o 
  23   4   1    44365.09    44109.27   1373.06 o 
  24   4   1    16818.79    17017.72    683.92 o 
  25   4   1    23498.21    23698.40    861.26 o 
  26   4   1     7952.30     7628.95    561.51 o 
  27   4   1     5755.81     5787.49    408.61 o 
  28   4   1     6177.56     5508.50    433.39 o 
  29   4   1     5163.01     4265.62    322.82 o 
  30   4   1     2219.49     1427.53    284.30 o 
  31   4   1     2489.75     2338.52    330.11 o 
  32   4   1      680.29      409.16    244.76 o 
  33   4   1      337.96      280.41    333.21 o 
  34   4   1        0.57      123.95    261.65 o 
  35   4   1       48.14     -219.81    219.81 o 
  36   4   1      336.65      -10.99    290.44 o 
  37   4   1     1212.38      933.68    527.83 o 
  38   4   1     1631.59     1730.12    780.68 o 
 -37   5   1     1683.19     1742.36    364.36 o 
 -36   5   1     5788.03     6154.49    732.47 o 
 -35   5   1     2582.86     3104.26    406.01 o 
 -34   5   1     5804.34     5730.55    495.45 o 
 -33   5   1     2665.76     3128.56    384.93 o 
 -32   5   1     2819.73     3260.16    387.51 o 
 -31   5   1     2322.33     2044.28    328.27 o 
 -30   5   1     1427.10     1585.53    297.66 o 
 -29   5   1     1171.31     1142.76    262.42 o 
 -28   5   1        5.02      107.21    303.89 o 
 -27   5   1      516.20      398.82    222.24 o 
 -26   5   1      475.90      600.22    231.57 o 
 -25   5   1      401.56      227.68    201.65 o 
 -24   5   1     4275.70     4841.39    391.79 o 
 -23   5   1       96.11      -22.88    127.33 o 
 -22   5   1    20495.15    20201.31    570.09 o 
 -21   5   1     6885.07     7544.12    319.90 o 
 -20   5   1    26086.16    26779.16    807.48 o 
 -19   5   1    10300.57     9890.82    618.03 o 
 -18   5   1    25158.54    24474.50    727.45 o 
 -17   5   1    11350.56    10100.45    399.68 o 
 -16   5   1    23329.03    23454.54    799.87 o 
 -15   5   1    14441.62    14311.62    559.73 o 
 -14   5   1    12853.46    12781.17    510.06 o 
 -13   5   1     7077.71     6828.51    287.18 o 
 -12   5   1     1040.72      737.45    124.60 o 
 -11   5   1     3214.21     3174.67    199.67 o 
 -10   5   1      724.12      920.93    147.39 o 
  -9   5   1     4776.68     4592.39    266.45 o 
  -8   5   1     1526.93     1187.43    160.80 o 
  -7   5   1       29.40      227.30    114.30 o 
  -6   5   1    17657.94    17029.77    721.87 o 
  -5   5   1    10492.98     9751.47    459.85 o 
  -4   5   1    34406.83    31516.64    961.03 o 
  -3   5   1    31207.96    29754.55    915.95 o 
  -2   5   1    41533.56    38583.08   1141.90 o 
  -1   5   1    36054.86    34091.59   1032.67 o 
   0   5   1    36588.57    34013.34   1028.72 o 
   1   5   1    30212.84    29950.94    929.00 o 
   2   5   1    35066.69    34258.64   1040.72 o 
   3   5   1    51179.20    49176.33   1421.37 o 
   4   5   1    11602.33     9949.17    459.03 o 
   5   5   1    14416.78    14064.73    525.34 o 
   6   5   1      693.67      601.19    139.38 o 
   7   5   1       24.42      -94.29     99.71 o 
   8   5   1     2138.97     2050.13    203.65 o 
   9   5   1      179.44       86.44    115.30 o 
  10   5   1     8307.51     8506.20    384.07 o 
  11   5   1      777.26      845.16    153.45 o 
  12   5   1     9697.56     9137.10    407.94 o 
  13   5   1     7944.64     6978.14    362.60 o 
  14   5   1    11718.37    11093.42    555.64 o 
  15   5   1    11904.77    12291.77    444.75 o 
  16   5   1    14390.96    13739.56    478.48 o 
  17   5   1    16806.74    17807.85    603.79 o 
  18   5   1    11949.82    12333.32    456.71 o 
  19   5   1    20712.38    21319.19    662.29 o 
  20   5   1     4814.25     4704.27    305.65 o 
  21   5   1     9606.24    10936.30    535.83 o 
  22   5   1     1323.46     1038.10    238.42 o 
  23   5   1     2066.40     2180.33    293.63 o 
  24   5   1       35.74     -164.87    168.41 o 
  25   5   1      526.89      380.11    207.45 o 
  26   5   1     1304.81     1518.40    277.95 o 
  27   5   1       46.18       55.09    196.74 o 
  28   5   1     1033.19      850.20    259.54 o 
  29   5   1      525.08      963.96    262.94 o 
  30   5   1     1568.30     1657.59    298.15 o 
  31   5   1     2224.14     1993.59    281.06 o 
  32   5   1     2894.24     2484.50    561.76 o 
  33   5   1     4414.80     3719.82    415.43 o 
  34   5   1     3151.11     3146.73    442.81 o 
  35   5   1     3922.50     4188.93    455.31 o 
  36   5   1     2526.75     2097.75    380.31 o 
  37   5   1     2461.86     2923.66    687.62 o 
 -35   6   1     1231.17      961.83    331.49 o 
 -34   6   1     1091.49     1099.91    327.03 o 
 -33   6   1      260.72      287.39    272.40 o 
 -32   6   1     2115.12     2352.80    373.85 o 
 -31   6   1       16.77     -315.13    336.51 o 
 -30   6   1     2514.29     2479.82    369.81 o 
 -29   6   1       46.56      156.34    237.51 o 
 -28   6   1     2328.71     1928.27    332.58 o 
 -27   6   1      647.18      616.74    245.50 o 
 -26   6   1     5661.61     6584.89    717.70 o 
 -25   6   1    10264.78    10006.57    849.28 o 
 -24   6   1     4626.49     5220.49    550.00 o 
 -23   6   1    10888.67    11379.60   1210.53 o 
 -22   6   1     1085.72     2127.48    600.52 o 
 -21   6   1     2092.85     2665.67    288.12 o 
 -20   6   1     1516.41     1781.54    254.39 o 
 -19   6   1      644.94      595.08    190.98 o 
 -18   6   1     6192.25     5631.67    488.56 o 
 -17   6   1      659.79      448.21    176.07 o 
 -16   6   1     4600.92     5171.96    678.19 o 
 -15   6   1      155.16      385.01    166.56 o 
 -14   6   1     8208.91     8806.05    438.63 o 
 -13   6   1      967.19      550.01    165.26 o 
 -12   6   1    11040.05    10335.92    391.40 o 
 -11   6   1     4825.62     4379.18    259.19 o 
 -10   6   1     9710.63     9892.12    608.57 o 
  -9   6   1    10669.96     9297.74    369.72 o 
  -8   6   1    12735.24    11358.32    591.26 o 
  -7   6   1    14714.66    15031.24    699.00 o 
  -6   6   1     9545.10     9503.22    431.54 o 
  -5   6   1    10195.17     9629.58    428.15 o 
  -4   6   1       25.12      186.40    132.15 o 
  -3   6   1    12700.01    12044.27    488.52 o 
  -2   6   1       43.64      113.05    119.08 o 
  -1   6   1     9057.83     9620.14    425.53 o 
   0   6   1      747.87      988.06    177.83 o 
   1   6   1     2254.47     1999.72    222.30 o 
   2   6   1    13149.65    13004.42    523.41 o 
   3   6   1     1873.27     1806.83    290.79 o 
   4   6   1     8839.61     7275.80    379.75 o 
   5   6   1     6024.21     5641.18    338.65 o 
   6   6   1    19542.82    18817.13    683.99 o 
   7   6   1    13685.44    12398.05    517.66 o 
   8   6   1    24248.75    24134.33    825.74 o 
   9   6   1    17899.84    18223.97    674.51 o 
  10   6   1    13674.00    13074.30    542.53 o 
  11   6   1    10202.51    10303.01    475.26 o 
  12   6   1     1718.87     1365.07    217.27 o 
  13   6   1     4566.94     4197.04    313.85 o 
  14   6   1       14.62     -151.65    151.65 o 
  15   6   1     2167.72     2816.35    279.94 o 
  16   6   1     2868.84     3135.95    490.33 o 
  17   6   1      259.33      411.65    178.89 o 
  18   6   1     4918.21     4658.29    339.72 o 
  19   6   1     1091.20      928.76    272.22 o 
  20   6   1     8526.35     8110.29    666.90 o 
  21   6   1     4697.45     4776.63    581.61 o 
  22   6   1    14462.65    15261.06    684.83 o 
  23   6   1     5146.93     5305.26    429.40 o 
  24   6   1     7295.20     8200.17    575.46 o 
  25   6   1     5328.39     4969.12    437.98 o 
  26   6   1     2342.09     2566.70    354.47 o 
  27   6   1     3538.97     4175.17    426.22 o 
  28   6   1      141.00       23.71    434.69 o 
  29   6   1     1563.11     1622.42    324.70 o 
  30   6   1      152.45       80.15    238.56 o 
  31   6   1     1299.12     1716.79    340.89 o 
  32   6   1      616.01      609.76    283.28 o 
  33   6   1      851.74      388.41    340.87 o 
  34   6   1     1392.63     1103.22    493.88 o 
  35   6   1      141.44      346.87    304.03 o 
 -33   7   1      313.18      532.90    407.72 o 
 -32   7   1       40.44      205.30    349.16 o 
 -31   7   1     2398.75     1377.39    397.51 o 
 -30   7   1      137.72      479.19    351.80 o 
 -29   7   1     4101.05     5366.78    609.24 o 
 -28   7   1      594.93     1029.08    499.38 o 
 -27   7   1     2837.38     2583.77    479.25 o 
 -26   7   1      889.21     1126.14    384.30 o 
 -25   7   1     3215.53     2907.41    524.67 o 
 -24   7   1     3533.68     5393.94    565.09 o 
 -23   7   1     3179.84     3645.26    470.79 o 
 -22   7   1     7225.48     7364.98    628.22 o 
 -21   7   1      221.88      898.92    316.98 o 
 -20   7   1      744.61      858.81    288.07 o 
 -19   7   1      241.34       59.87    178.29 o 
 -18   7   1      201.10      227.21    185.23 o 
 -17   7   1     1547.95     1573.20    257.69 o 
 -16   7   1     1083.77     1152.07    223.84 o 
 -15   7   1     9194.21     8576.35    470.36 o 
 -14   7   1      317.27      358.59    206.02 o 
 -13   7   1    11410.28    12379.21    564.56 o 
 -12   7   1      187.74      304.83    172.41 o 
 -11   7   1    10459.55    10193.10    420.88 o 
 -10   7   1      559.74      770.47    179.74 o 
  -9   7   1    10678.36     9535.75    405.25 o 
  -8   7   1     2466.11     2984.09    243.08 o 
  -7   7   1     8122.09     7861.06    438.52 o 
  -6   7   1     2265.56     2386.45    390.51 o 
  -5   7   1      626.43      589.34    155.41 o 
  -4   7   1      621.56      693.02    153.92 o 
  -3   7   1      189.49      164.42    130.43 o 
  -2   7   1     7586.75     7784.26    420.72 o 
  -1   7   1     2698.67     2752.71    269.63 o 
   0   7   1     1785.76     1374.29    215.52 o 
   1   7   1     8452.71     7751.03    420.35 o 
   2   7   1      111.66       37.56    146.99 o 
   3   7   1     6052.50     6315.68    378.87 o 
   4   7   1      591.06      597.02    171.22 o 
   5   7   1     6225.26     6491.92    426.11 o 
   6   7   1     2094.83     3193.23    300.47 o 
   7   7   1     7801.73     8646.71    448.86 o 
   8   7   1     4448.77     5245.61    308.65 o 
   9   7   1     4766.05     5100.40    306.01 o 
  10   7   1     7698.95     7529.39    369.57 o 
  11   7   1      399.57      370.12    152.14 o 
  12   7   1    10017.09     9818.17    501.72 o 
  13   7   1        7.71      169.57    180.30 o 
  14   7   1     8109.31     9031.75    486.32 o 
  15   7   1      464.53      334.89    245.87 o 
  16   7   1     2829.08     2581.13    292.20 o 
  17   7   1     3274.61     3544.62    470.94 o 
  18   7   1     2137.95     1778.32    346.39 o 
  19   7   1     8397.01     8416.19    639.01 o 
  20   7   1      169.93      143.92    250.19 o 
  21   7   1    10595.03    11497.10   1321.15 o 
  22   7   1     1788.85     1354.02    378.68 o 
  23   7   1     5378.89     7210.88    790.16 o 
  24   7   1     1259.43     1297.63    353.03 o 
  25   7   1     2213.91     2881.13    474.14 o 
  26   7   1     2029.59     1535.38    406.78 o 
  27   7   1     2035.21     2159.81    439.45 o 
  28   7   1     3229.17     3377.73    774.36 o 
  29   7   1      748.78      386.85    349.16 o 
  30   7   1     1839.94     1270.51    390.61 o 
  31   7   1        0.68      186.48    348.65 o 
  32   7   1      449.61      115.74    277.79 o 
 -30   8   1     1884.58     2134.46    511.18 o 
 -29   8   1      768.22     1539.87    435.65 o 
 -28   8   1      656.60      469.88    359.09 o 
 -27   8   1       13.34     -200.19    310.63 o 
 -26   8   1      372.39       62.21    379.28 o 
 -25   8   1     1053.99      482.34    401.40 o 
 -24   8   1        2.84     -142.88    423.53 o 
 -23   8   1     3015.80     3651.20    497.95 o 
 -22   8   1      726.08     1104.12    368.74 o 
 -21   8   1     3617.58     2625.81    441.90 o 
 -20   8   1     3725.33     3880.58    518.31 o 
 -19   8   1     8386.12     8694.99    843.89 o 
 -18   8   1     6402.55     8242.90   1352.76 o 
 -17   8   1    10578.12    11157.17   1089.17 o 
 -16   8   1     6650.79     7214.84    483.33 o 
 -15   8   1     7210.36     7235.78    473.71 o 
 -14   8   1    10853.69    11616.22    918.35 o 
 -13   8   1     4003.14     4553.56    459.87 o 
 -12   8   1    11200.13    10651.09    544.06 o 
 -11   8   1      237.98      597.71    280.77 o 
 -10   8   1     5473.72     5076.83    386.81 o 
  -9   8   1      864.66      452.11    158.76 o 
  -8   8   1     1079.91      383.65    207.68 o 
  -7   8   1     2379.03     2085.59    235.72 o 
  -6   8   1      375.54      364.06    168.04 o 
  -5   8   1     8152.40     7993.48    405.66 o 
  -4   8   1     6805.29     7360.52    393.34 o 
  -3   8   1    19071.07    18493.06    642.92 o 
  -2   8   1    23754.70    22537.35    739.03 o 
  -1   8   1    11677.69    11716.72    494.18 o 
   0   8   1    14305.25    14954.66    561.56 o 
   1   8   1    15341.71    14603.91    611.31 o 
   2   8   1    10107.30    10993.98    505.47 o 
   3   8   1    12319.37    13719.49    528.18 o 
   4   8   1     4684.77     4876.24    330.73 o 
   5   8   1     1604.05     1728.63    230.49 o 
   6   8   1     1153.84     1465.97    287.41 o 
   7   8   1      272.70      251.48    152.90 o 
   8   8   1        1.58      107.24    133.05 o 
   9   8   1      403.81       65.50    149.75 o 
  10   8   1      494.71      348.17    195.69 o 
  11   8   1     8264.75     8342.25    650.05 o 
  12   8   1     6804.74     6358.72    439.73 o 
  13   8   1     8096.86     8442.82    509.00 o 
  14   8   1     7797.31     8642.34    590.28 o 
  15   8   1     7365.48     8465.61    742.75 o 
  16   8   1     5054.11     5152.90    549.82 o 
  17   8   1    15173.33    15260.84    895.74 o 
  18   8   1     4044.92     5465.21    579.22 o 
  19   8   1     8590.55    10171.25    750.93 o 
  20   8   1     2581.97     2295.53    434.42 o 
  21   8   1     1803.14     1692.72    423.53 o 
  22   8   1     1462.67     1318.18    396.89 o 
  23   8   1      462.32      153.83    299.08 o 
  24   8   1      558.89      417.75    429.85 o 
  25   8   1       89.08     -221.59    335.03 o 
  26   8   1        9.17     -268.19    268.19 o 
  27   8   1      536.05      162.58    334.43 o 
  28   8   1      511.89      537.58    371.61 o 
  29   8   1     1368.63     1479.95    493.06 o 
 -26   9   1     3504.91     4144.65   1112.55 o 
 -25   9   1     3602.89     4085.26    591.21 o 
 -24   9   1     2687.08     2840.43    517.58 o 
 -23   9   1     3805.74     2787.12    736.43 o 
 -22   9   1     1596.47     1390.99    426.69 o 
 -21   9   1     2645.43     2203.38    546.79 o 
 -20   9   1       63.28       59.10    286.21 o 
 -19   9   1     1278.40      622.34    337.04 o 
 -18   9   1      741.68      314.23    306.00 o 
 -17   9   1      108.79     -203.00    303.42 o 
 -16   9   1     2915.49     3498.73    524.67 o 
 -15   9   1      943.30      754.17    255.90 o 
 -14   9   1     7755.11     8070.43    694.75 o 
 -13   9   1     2953.52     3488.41    412.49 o 
 -12   9   1    14729.19    15238.31    727.64 o 
 -11   9   1     4071.15     5059.12    471.31 o 
 -10   9   1    14423.11    15591.25    716.71 o 
  -9   9   1     7328.19     7889.30    504.74 o 
  -8   9   1     9968.90    10784.12    495.40 o 
  -7   9   1     9597.09     9964.06    479.54 o 
  -6   9   1     6222.52     6890.83    635.94 o 
  -5   9   1     7241.52     7144.19    409.70 o 
  -4   9   1     1353.52     1242.45    226.91 o 
  -3   9   1     8327.12     8135.86    438.30 o 
  -2   9   1       54.59       89.08    165.60 o 
  -1   9   1     6314.16     6380.47    387.20 o 
   0   9   1     2944.30     2685.90    279.92 o 
   1   9   1      366.81      458.23    186.85 o 
   2   9   1    11900.85    11147.00    498.32 o 
   3   9   1      301.40      479.73    186.23 o 
   4   9   1    10502.63     9901.65    478.84 o 
   5   9   1     4187.26     4128.14    330.12 o 
   6   9   1     6612.63     7173.90    409.75 o 
   7   9   1    10487.66    10987.90    505.86 o 
   8   9   1     6697.57     6984.99    480.89 o 
   9   9   1     9589.32    10114.47    582.53 o 
  10   9   1     5695.37     5487.34    440.17 o 
  11   9   1     7168.99     9079.59    552.77 o 
  12   9   1     4050.31     4843.06    427.10 o 
  13   9   1     7108.65     6793.05    642.55 o 
  14   9   1     1686.77     2184.86    445.65 o 
  15   9   1     5401.72     4849.89    566.49 o 
  16   9   1       36.93      -47.03    278.69 o 
  17   9   1      895.20     1350.51    398.24 o 
  18   9   1     1484.82     1351.66    379.44 o 
  19   9   1      707.87      631.57    461.45 o 
  20   9   1     2267.76     2451.49    477.88 o 
  21   9   1     3327.11     3173.26    506.13 o 
  22   9   1     2393.01     2583.20    496.09 o 
  23   9   1     3589.17     3225.37    537.31 o 
  24   9   1     2737.30     3158.89    526.93 o 
  25   9   1     4736.94     5893.29   1068.30 o 
 -21  10   1      622.30      252.18    354.32 o 
 -20  10   1     4720.21     4828.10    620.54 o 
 -19  10   1     2497.23     2028.74    463.50 o 
 -18  10   1     2684.23     2232.44    468.89 o 
 -17  10   1     4800.37     4265.72    594.20 o 
 -16  10   1     2162.19     2164.38    459.35 o 
 -15  10   1     5776.32     5061.64    601.21 o 
 -14  10   1     1562.39     1450.48    408.09 o 
 -13  10   1     4574.08     5165.82    605.76 o 
 -12  10   1        0.35       -9.96    228.46 o 
 -11  10   1     2061.89     2298.81    344.76 o 
 -10  10   1     1093.86      835.41    268.29 o 
  -9  10   1      736.62      171.87    237.14 o 
  -8  10   1     2106.70     2184.18    337.49 o 
  -7  10   1      478.18      134.23    229.00 o 
  -6  10   1     3376.44     2946.08    315.53 o 
  -5  10   1       51.65      -10.03    183.22 o 
  -4  10   1     4076.67     4144.55    361.25 o 
  -3  10   1     5108.24     5488.36    399.32 o 
  -2  10   1     5599.44     5872.36    408.10 o 
  -1  10   1    10219.76     9681.61    522.96 o 
   0  10   1     6096.40     6649.22    431.97 o 
   1  10   1     7600.96     6851.95    437.50 o 
   2  10   1     2143.46     1795.09    275.08 o 
   3  10   1     4167.11     3569.40    457.11 o 
   4  10   1        5.59      151.57    197.19 o 
   5  10   1     2600.49     2187.61    282.21 o 
   6  10   1      449.98      287.53    203.71 o 
   7  10   1     1570.46     1628.80    308.12 o 
   8  10   1     1154.29     1166.50    286.05 o 
   9  10   1      182.85      180.23    238.19 o 
  10  10   1     2723.57     2428.87    450.86 o 
  11  10   1      172.77      123.27    280.66 o 
  12  10   1     5299.61     4693.88    577.80 o 
  13  10   1     1275.15     1366.70    418.42 o 
  14  10   1     6945.67     7921.00    730.80 o 
  15  10   1     2188.28     2445.77    625.81 o 
  16  10   1     5529.30     5018.09    618.26 o 
  17  10   1     3549.17     3673.02    569.16 o 
  18  10   1     3103.57     3187.62    556.79 o 
  19  10   1     4929.36     4917.69    624.16 o 
  20  10   1      653.62      686.62    388.18 o 
 -13  11   1        8.54       63.56    321.99 o 
 -12  11   1     2066.15     1601.53    433.73 o 
 -11  11   1      308.94      788.32    391.09 o 
 -10  11   1     1995.98     1546.16    338.43 o 
  -9  11   1      830.12      742.77    468.59 o 
  -8  11   1      680.05      735.00    328.87 o 
  -7  11   1     1756.90     1313.93    330.72 o 
  -6  11   1       39.27      -87.51    263.49 o 
  -5  11   1     3021.36     2523.39    381.77 o 
  -4  11   1        1.98     -105.72    210.01 o 
  -3  11   1     2701.42     1535.59    285.06 o 
  -2  11   1      395.28      419.60    238.55 o 
  -1  11   1     1687.99     1501.92    290.24 o 
   0  11   1     1757.41     1679.34    290.90 o 
   1  11   1      464.64       81.59    217.09 o 
   2  11   1     2383.45     1833.74    664.23 o 
   3  11   1        5.59      -46.19    217.31 o 
   4  11   1     2061.03     1526.12    284.03 o 
   5  11   1      139.05     -134.41    241.36 o 
   6  11   1     1626.08     1037.82    312.99 o 
   7  11   1      613.24       62.61    239.77 o 
   8  11   1     1151.22      252.69    455.13 o 
   9  11   1     1895.89     1298.54    395.41 o 
  10  11   1      279.57      122.67    327.52 o 
  11  11   1     1408.29      654.42    436.17 o 
  12  11   1        9.01       41.48    330.50 o 
 -42   0   2       66.93     -347.67    429.85 o 
 -41   0   2     1806.88     2250.38    619.49 o 
 -40   0   2      217.59      360.31    391.92 o 
 -39   0   2     4991.33     5221.39    764.88 o 
 -38   0   2      279.74      316.06    391.92 o 
 -37   0   2     8338.98    10082.47    973.48 o 
 -36   0   2      673.58     1093.58    436.17 o 
 -35   0   2    14224.74    12674.20   1036.69 o 
 -34   0   2      802.87     1049.34    391.92 o 
 -33   0   2    21471.96    19412.71   1302.19 o 
 -32   0   2      696.40      516.37    213.30 o 
 -31   0   2    16514.54    15323.77    734.93 o 
 -30   0   2      247.45      671.85    220.41 o 
 -29   0   2     9158.36    10306.89   1090.42 o 
 -28   0   2       24.28       98.88    180.00 o 
 -27   0   2      901.96      930.82    218.48 o 
 -26   0   2       31.29       25.81    243.37 o 
 -25   0   2     1960.09     2254.46    269.92 o 
 -24   0   2      299.06      221.60    158.25 o 
 -23   0   2    17045.34    18069.87    764.38 o 
 -22   0   2     1363.91     1500.74    214.92 o 
 -21   0   2    38045.61    42180.27   1196.11 o 
 -20   0   2     1284.91     2718.16    385.60 o 
 -19   0   2    96828.14    90146.34   2399.67 o 
 -17   0   2   201790.56   198078.86   5120.17 o 
 -16   0   2     4395.57     4595.58    335.03 o 
 -15   0   2   239644.94   248958.53   6398.68 o 
 -14   0   2     3339.78     3502.00    347.67 o 
 -13   0   2   135603.97   108880.23   3477.31 o 
 -12   0   2      145.83      218.08     89.40 o 
 -11   0   2    23852.43    25973.18    902.77 o 
 -10   0   2       48.31       95.01     79.02 o 
  -9   0   2       50.04       57.08     73.65 o 
  -8   0   2      238.91      456.08     87.08 o 
  -7   0   2    14984.23    16340.56    802.80 o 
  -6   0   2     1047.53     1005.09    120.10 o 
  -5   0   2    44591.80    58958.75   2635.98 o 
  -4   0   2      358.90      366.64     69.53 o 
  -3   0   2   249778.36   285773.25  12497.21 o 
  -2   0   2     2370.35     1719.39    113.78 o 
  -1   0   2   612637.75   632129.88  27763.14 o 
   0   0   2     2919.18     1308.51     82.18 o 
   1   0   2   253493.13   233394.98  10347.97 o 
   2   0   2     1495.93      594.20     56.89 o 
   3   0   2    66191.92    92904.13   4096.20 o 
   4   0   2        4.07       88.50     44.25 o 
   5   0   2     5181.90    11188.70    530.99 o 
   6   0   2      327.48      518.19     78.34 o 
   7   0   2   220790.70   220869.25   6889.77 o 
   8   0   2      559.13      535.25     91.03 o 
   9   0   2    16371.25    17621.14    632.41 o 
  10   0   2       33.38      -21.44     57.59 o 
  11   0   2    13054.34    11361.01    364.67 o 
  12   0   2      250.29      352.09     77.56 o 
  13   0   2    80868.59    91119.10   2397.17 o 
  14   0   2        5.41      369.34     98.03 o 
  15   0   2   182790.11   166921.00   4329.11 o 
  17   0   2   168262.02   166478.88   4323.00 o 
  19   0   2    65943.78    68023.71   1842.79 o 
  20   0   2       31.38      455.13    183.32 o 
  21   0   2     5912.29     4554.26    349.45 o 
  22   0   2      129.04       42.62    133.24 o 
  23   0   2       73.41      -44.66    136.63 o 
  24   0   2       13.50       48.40    149.66 o 
  25   0   2     2585.08     1854.97    252.54 o 
  26   0   2        0.04      -95.81    149.66 o 
  27   0   2    14092.47    14822.17    701.88 o 
  28   0   2       10.23      303.42    309.74 o 
  29   0   2    20122.57    16915.80   1194.73 o 
  30   0   2        0.11      303.42    290.78 o 
  31   0   2    18180.15    19773.02   1340.12 o 
  32   0   2       18.87     1194.73    404.56 o 
  33   0   2    13540.48    12560.42   1024.05 o 
  34   0   2       27.86      745.91    391.92 o 
  35   0   2    17042.73    14804.48   1150.48 o 
  36   0   2        3.59      745.91    436.17 o 
  37   0   2     6564.77     6308.66    834.41 o 
  38   0   2       49.04     -233.89    335.03 o 
  39   0   2     1296.40     1194.73    524.67 o 
  40   0   2       87.19      189.64    398.24 o 
 -42   1   2      250.11      352.47    304.99 o 
 -41   1   2     4884.19     4729.09    553.77 o 
 -40   1   2      114.05      -30.09    278.69 o 
 -39   1   2     3048.50     2914.00    670.06 o 
 -38   1   2        0.35     -347.67    347.67 o 
 -37   1   2      266.88      -17.88    246.53 o 
 -36   1   2       54.65      -88.50    241.37 o 
 -35   1   2      298.64       44.62    186.64 o 
 -34   1   2      287.80      402.15    198.68 o 
 -33   1   2      821.29      856.12    224.80 o 
 -32   1   2      395.96      522.74    191.58 o 
 -31   1   2     7343.42     8150.24    409.98 o 
 -30   1   2      561.91      702.61    157.80 o 
 -29   1   2    16012.20    14121.21   1072.07 o 
 -28   1   2     1139.58     1307.25    269.16 o 
 -27   1   2    32953.80    33231.25   1050.30 o 
 -26   1   2     1047.09     1979.77    224.07 o 
 -25   1   2    33146.33    33384.53   1038.34 o 
 -24   1   2      722.17      569.77    140.71 o 
 -23   1   2    22852.91    23424.82    654.74 o 
 -22   1   2      272.07      447.17    146.82 o 
 -21   1   2    17973.27    18579.13    537.51 o 
 -20   1   2        8.02      -68.01     72.05 o 
 -19   1   2     1929.29     2937.29    231.57 o 
 -18   1   2       67.84      142.00     74.37 o 
 -17   1   2    13851.59    15690.37    401.05 o 
 -16   1   2     1091.74     1045.78    100.05 o 
 -15   1   2    31447.13    24373.23    628.46 o 
 -14   1   2     1197.65     1016.37    100.55 o 
 -13   1   2    27018.90    30167.32    741.75 o 
 -12   1   2      879.23     1127.71    113.31 o 
 -11   1   2    55768.38    63487.53   1681.09 o 
 -10   1   2     2445.80     1668.39    165.28 o 
  -9   1   2    54530.71    52528.53   1441.12 o 
  -8   1   2     1258.85     1472.12    102.61 o 
  -7   1   2    29701.86    28961.62    786.99 o 
  -6   1   2      869.86      597.13     68.57 o 
  -5   1   2   514857.81   560018.06  17269.20 o 
  -4   1   2      476.04      209.64     82.18 o 
  -3   1   2      231.68      237.25     53.64 o 
  -2   1   2     1315.96     1191.50     69.34 o 
  -1   1   2    32842.22    39674.70   1997.53 o 
   0   1   2      119.55      169.77     45.51 o 
   1   1   2      106.34      203.09     46.78 o 
   2   1   2      216.76       81.27     45.51 o 
   3   1   2    74385.87   105416.86   3294.23 o 
   4   1   2     2874.21     2480.33    235.39 o 
   5   1   2   296004.78   326024.81   7165.35 o 
   6   1   2     3202.47     3202.43    202.55 o 
   7   1   2   218318.56   218105.22   5259.08 o 
   8   1   2      516.31      763.49    120.95 o 
   9   1   2   199665.83   224277.69   5749.70 o 
  10   1   2     2049.78     1719.76    338.30 o 
  11   1   2   186824.02   193490.81   4983.31 o 
  12   1   2        1.28       28.60     60.89 o 
  13   1   2    32448.45    33380.10    958.02 o 
  14   1   2       57.72      -24.21     70.27 o 
  15   1   2    35432.19    40518.55    989.77 o 
  16   1   2      143.08      135.01     69.73 o 
  17   1   2       61.76      205.70     58.18 o 
  18   1   2      257.14      208.58     58.15 o 
  19   1   2    52760.16    54027.49   1158.33 o 
  20   1   2      502.89      490.81    228.49 o 
  21   1   2    50927.91    51086.09   1969.08 o 
  22   1   2        3.21      455.24    145.99 o 
  23   1   2    33720.93    34261.84   1197.13 o 
  24   1   2       23.17      426.76    105.81 o 
  25   1   2    29932.14    30155.12    820.68 o 
  26   1   2       44.30      553.94    194.63 o 
  27   1   2    23898.16    24282.66    835.50 o 
  28   1   2       37.50      440.49    169.86 o 
  29   1   2    10088.12    11929.94    519.92 o 
  30   1   2      119.74      434.74    236.77 o 
  31   1   2     3634.89     3379.81    834.41 o 
  32   1   2        4.21      189.35    241.25 o 
  33   1   2      259.22      132.58    455.13 o 
  34   1   2       14.48      133.22    240.87 o 
  35   1   2      961.78     1265.92    348.56 o 
  36   1   2      114.87     -212.96    258.79 o 
  37   1   2     3969.86     4168.55    520.61 o 
  38   1   2       37.73      206.53    404.56 o 
  39   1   2     4756.97     5657.46    601.08 o 
  40   1   2       24.62       34.36    292.13 o 
 -41   2   2      599.37      234.35    308.03 o 
 -40   2   2      278.14     -118.30    278.95 o 
 -39   2   2     2653.36     1467.67    387.88 o 
 -38   2   2      452.63      938.35    332.98 o 
 -37   2   2     4739.95     5670.47    435.68 o 
 -36   2   2      438.00      520.72    227.05 o 
 -35   2   2     6502.63     6650.25    442.57 o 
 -34   2   2      185.79      505.62    206.97 o 
 -33   2   2    10998.67    11227.29    949.25 o 
 -32   2   2      241.41      230.22    234.55 o 
 -31   2   2    11273.82    11201.15    526.96 o 
 -30   2   2       26.41      265.47    186.25 o 
 -29   2   2     3030.32     3935.07    270.32 o 
 -28   2   2     1293.34     1205.04    182.13 o 
 -27   2   2      135.74      482.56    245.73 o 
 -26   2   2     2382.46     2389.94    290.20 o 
 -25   2   2      984.76     1180.99    149.81 o 
 -24   2   2     1669.53     1891.23    164.04 o 
 -23   2   2    11600.34    11480.07    442.55 o 
 -22   2   2     2044.30     1546.85    145.67 o 
 -21   2   2    15209.42    15064.83    481.75 o 
 -20   2   2     1454.61     1506.57    290.36 o 
 -19   2   2    33481.07    34088.82    884.91 o 
 -18   2   2     1233.70     1199.60    217.19 o 
 -17   2   2    50997.34    47433.92   1347.70 o 
 -16   2   2      185.00       23.96     68.65 o 
 -15   2   2    42790.99    43240.74   1497.21 o 
 -14   2   2      237.55      203.99     81.87 o 
 -13   2   2    20245.26    21610.32    650.23 o 
 -12   2   2      106.90      370.46    154.36 o 
 -11   2   2     6271.41     7076.28    358.23 o 
 -10   2   2      816.01      668.63    175.48 o 
  -9   2   2    12273.99    14194.18    445.96 o 
  -8   2   2     3355.75     2254.61    142.66 o 
  -7   2   2      347.76      181.39     54.18 o 
  -6   2   2      650.16      733.03     88.06 o 
  -5   2   2     5729.61     6212.38    229.69 o 
  -4   2   2     1360.37      891.21    154.87 o 
  -3   2   2   273720.47   319789.06   9914.09 o 
  -2   2   2      317.45      390.43    157.58 o 
  -1   2   2   219824.91   257950.97  10273.70 o 
   0   2   2      110.29      100.68     65.49 o 
   1   2   2     2793.63     2702.62    143.14 o 
   2   2   2       88.12       13.14     60.39 o 
   3   2   2    20835.97    20635.71    531.02 o 
   4   2   2      916.05      831.49     84.85 o 
   5   2   2     5810.02     6742.00    217.52 o 
   6   2   2     4454.56     3399.19    147.62 o 
   7   2   2    12913.74    14696.55    346.42 o 
   8   2   2     2577.01     3336.18    126.65 o 
   9   2   2     4475.27     4333.64    147.31 o 
  10   2   2     2691.59     2554.85    134.30 o 
  11   2   2    13440.99    17868.21    476.13 o 
  12   2   2     3461.31     3004.91    152.32 o 
  13   2   2    44205.43    47539.37   1137.52 o 
  14   2   2      555.75      810.36     98.08 o 
  15   2   2    27177.15    28074.73    718.38 o 
  16   2   2       21.16      -56.74     72.31 o 
  17   2   2    26590.25    29562.65    761.76 o 
  18   2   2       11.77       43.40     97.87 o 
  19   2   2    17097.32    16439.71    482.93 o 
  20   2   2      642.04      333.60     94.12 o 
  21   2   2     1834.54     2005.69    149.70 o 
  22   2   2      829.87     1075.45    130.05 o 
  23   2   2     2456.44     2466.71    173.50 o 
  24   2   2     1522.47     1685.52    190.28 o 
  25   2   2       29.18      153.38    130.66 o 
  26   2   2      431.22      160.34    139.86 o 
  27   2   2     7696.96     8683.82    442.92 o 
  28   2   2      109.74      546.26    206.48 o 
  29   2   2     7287.48     5574.27    381.97 o 
  30   2   2      337.77      619.01    194.47 o 
  31   2   2    13243.45    14181.05    783.68 o 
  32   2   2       30.00      362.42    255.10 o 
  33   2   2    13899.34    12544.53    757.39 o 
  34   2   2       76.16      312.64    265.41 o 
  35   2   2     9734.21     9082.47    692.82 o 
  36   2   2      121.54       86.41    290.13 o 
  37   2   2     2433.74     2552.62    449.20 o 
  38   2   2      257.78      104.60    401.40 o 
  39   2   2      277.91      843.89    348.65 o 
  40   2   2      216.16     -268.12    274.65 o 
 -40   3   2      143.52      356.61    323.49 o 
 -39   3   2      428.07      179.03    318.45 o 
 -38   3   2      364.50      685.39    254.50 o 
 -37   3   2      289.42      471.03    254.14 o 
 -36   3   2      411.61      688.38    248.50 o 
 -35   3   2      257.30      182.16    232.70 o 
 -34   3   2     1143.21     1183.94    265.58 o 
 -33   3   2       73.05      109.00    198.27 o 
 -32   3   2      931.87      938.32    244.93 o 
 -31   3   2      918.18     1188.61    248.56 o 
 -30   3   2      231.05      336.65    192.93 o 
 -29   3   2     1629.40     1421.59    253.16 o 
 -28   3   2      946.65      540.45    141.57 o 
 -27   3   2     9722.53     8795.20    341.54 o 
 -26   3   2      317.25      402.57    132.34 o 
 -25   3   2     8370.63     8337.79    322.58 o 
 -24   3   2     2003.36     2032.41    178.02 o 
 -23   3   2      994.42      977.71    216.24 o 
 -22   3   2     2340.60     2683.81    208.20 o 
 -21   3   2     1719.60     2279.97    192.17 o 
 -20   3   2     1920.18     2319.41    314.78 o 
 -19   3   2      531.29      675.45    125.74 o 
 -18   3   2     3604.36     3005.97    229.01 o 
 -17   3   2       70.57       75.42     79.44 o 
 -16   3   2     3532.74     3885.53    306.87 o 
 -15   3   2      226.92      196.03    186.23 o 
 -14   3   2     1189.71      713.36    207.33 o 
 -13   3   2     3824.30     4955.61    254.71 o 
 -12   3   2     3813.83     4111.41    192.66 o 
 -11   3   2    55430.63    60241.42   1407.84 o 
 -10   3   2     1603.44     1589.73    102.79 o 
  -9   3   2     1262.84     1276.28    101.91 o 
  -8   3   2      328.42      376.92     73.28 o 
  -7   3   2     6830.25     5523.67    231.33 o 
  -6   3   2     5183.30     4354.18    215.76 o 
  -5   3   2    28241.10    30071.93    857.61 o 
  -4   3   2    11348.65    10414.43    446.92 o 
  -3   3   2    16784.68    19137.13    582.62 o 
  -2   3   2     8123.65     7174.29    284.62 o 
  -1   3   2     1360.54     1248.81    130.64 o 
   0   3   2     5519.53     5859.04    381.61 o 
   1   3   2    23406.68    26508.61    775.69 o 
   2   3   2     9844.89     8127.92    570.35 o 
   3   3   2     2078.10     1045.89    123.66 o 
   4   3   2     1276.77     1294.03    179.85 o 
   5   3   2     1699.36     2118.05    156.23 o 
   6   3   2       36.27      -56.84     72.08 o 
   7   3   2     4920.45     4610.54    199.90 o 
   8   3   2      263.21      143.57     97.63 o 
   9   3   2      112.72      223.35     78.49 o 
  10   3   2       29.40      -70.00     70.00 o 
  11   3   2      532.07      682.52    121.35 o 
  12   3   2     4300.11     4103.74    205.56 o 
  13   3   2     1980.00     2485.40    135.70 o 
  14   3   2     2965.62     2999.01    149.42 o 
  15   3   2     2534.69     2881.80    147.90 o 
  16   3   2     2152.02     2443.39    253.65 o 
  17   3   2      467.79      607.37    116.23 o 
  18   3   2     3281.13     3328.63    202.70 o 
  19   3   2      118.66      197.35    100.40 o 
  20   3   2     1361.55     1879.05    167.55 o 
  21   3   2      478.18      546.37    127.84 o 
  22   3   2      197.14      174.36    147.37 o 
  23   3   2      212.74      146.12    214.73 o 
  24   3   2      269.35      257.94    141.31 o 
  25   3   2      222.93      380.82    171.53 o 
  26   3   2       19.06     -126.84    126.84 o 
  27   3   2     5020.61     5063.66    316.23 o 
  28   3   2     1722.82     1700.11    259.85 o 
  29   3   2     3653.83     3818.03    355.51 o 
  30   3   2     1816.72     2162.09    302.01 o 
  31   3   2      784.91     1291.09    266.04 o 
  32   3   2     1170.62     1525.96    281.23 o 
  33   3   2      592.47      959.17    258.01 o 
  34   3   2     1089.43     1274.75    348.56 o 
  35   3   2       37.51      662.06    336.39 o 
  36   3   2      847.62     1699.93    388.57 o 
  37   3   2      851.59      482.38    323.49 o 
  38   3   2      324.84      776.17    345.35 o 
  39   3   2      269.51      171.74    903.95 o 
 -39   4   2       78.37      -38.31    255.83 o 
 -38   4   2      414.98      218.83    307.85 o 
 -37   4   2      121.71     -220.49    305.26 o 
 -36   4   2       58.18     -105.67    234.54 o 
 -35   4   2      129.34       35.89    241.81 o 
 -34   4   2       72.01      333.86    239.30 o 
 -33   4   2      327.62      439.55    236.70 o 
 -32   4   2      272.62      125.74    223.82 o 
 -31   4   2      492.89      465.07    231.10 o 
 -30   4   2      495.70      422.94    231.01 o 
 -29   4   2      953.07     1669.67    235.77 o 
 -28   4   2     1986.62     1978.24    246.13 o 
 -27   4   2     1304.43     1749.00    367.55 o 
 -26   4   2     5464.19     6254.72    341.77 o 
 -25   4   2      487.49     1283.00    200.89 o 
 -24   4   2     8424.85     8972.22    513.68 o 
 -23   4   2     3041.27     4301.38    282.19 o 
 -22   4   2     5516.14     5428.64    298.57 o 
 -21   4   2        2.50      -75.43     86.86 o 
 -20   4   2     1180.50     1140.92    137.82 o 
 -19   4   2      976.39     1056.57    131.67 o 
 -18   4   2        0.28      -81.68     81.68 o 
 -17   4   2     2563.24     2809.33    174.93 o 
 -16   4   2      590.76      380.98    123.17 o 
 -15   4   2     1907.31     2306.47    247.94 o 
 -14   4   2     3860.48     4394.52    183.35 o 
 -13   4   2      737.08      663.64    101.20 o 
 -12   4   2    14565.42    14624.23    491.36 o 
 -11   4   2     5953.46     6276.44    276.77 o 
 -10   4   2    16775.78    18109.38    584.02 o 
  -9   4   2     2273.78     2057.61    340.46 o 
  -8   4   2    24965.08    26741.02    806.35 o 
  -7   4   2    20723.19    26394.17    796.76 o 
  -6   4   2    20228.71    21669.71    810.60 o 
  -5   4   2     5406.16     7357.79    386.62 o 
  -4   4   2     7814.64     7981.11    327.19 o 
  -3   4   2      294.73      701.80    153.43 o 
  -2   4   2        3.28      -38.47     82.52 o 
  -1   4   2     2400.59     2805.94    199.35 o 
   0   4   2     5363.06     5700.61    273.53 o 
   1   4   2     1251.43     1103.21    146.40 o 
   2   4   2     6880.24     6901.75    310.07 o 
   3   4   2     1215.55     1487.21    164.12 o 
   4   4   2    13211.15    13825.91    492.44 o 
   5   4   2     7012.13     9691.00    391.19 o 
   6   4   2    30262.49    30012.80   1345.59 o 
   7   4   2     7247.47     7882.92    350.15 o 
   8   4   2    24611.47    25970.94    813.22 o 
   9   4   2     7256.64     8219.74    315.70 o 
  10   4   2    14627.87    13033.47    513.68 o 
  11   4   2      367.30      521.32    119.88 o 
  12   4   2     3974.36     4461.85    232.28 o 
  13   4   2     1875.09     2421.98    183.51 o 
  14   4   2     1177.78     1225.00    144.78 o 
  15   4   2     1918.93     2543.35    188.63 o 
  16   4   2       13.18       49.09    100.72 o 
  17   4   2     3723.65     3525.08    189.72 o 
  18   4   2      782.19      818.75    117.81 o 
  19   4   2      528.71      726.80    138.42 o 
  20   4   2     4398.77     4502.21    222.38 o 
  21   4   2     1930.90     2128.99    396.63 o 
  22   4   2    10479.86    11517.56    524.06 o 
  23   4   2     7435.56     9326.96    491.72 o 
  24   4   2     6106.36     6125.83    409.87 o 
  25   4   2     1679.15     1837.00    272.65 o 
  26   4   2     1206.04     1387.40    248.62 o 
  27   4   2      744.74      886.01    233.49 o 
  28   4   2      805.24     1175.56    220.76 o 
  29   4   2      141.24      -18.07    163.98 o 
  30   4   2      643.13      328.33    215.88 o 
  31   4   2      110.40      107.20    213.26 o 
  32   4   2       70.74     -202.16    202.16 o 
  33   4   2        3.42       31.30    221.02 o 
  34   4   2       10.49      -23.59    303.55 o 
  35   4   2      111.01      288.02    316.98 o 
  36   4   2      190.43       58.87    742.75 o 
  37   4   2      102.29      463.01    385.60 o 
  38   4   2      695.46      817.93    391.44 o 
 -38   5   2     1228.96      843.39    397.19 o 
 -37   5   2       45.26      505.51    297.50 o 
 -36   5   2     2497.67     2819.56    481.19 o 
 -35   5   2       44.30      381.31    274.34 o 
 -34   5   2     2168.48     2514.41    373.63 o 
 -33   5   2      209.54      490.86    255.92 o 
 -32   5   2      669.14      689.29    222.25 o 
 -31   5   2      463.62      148.45    193.32 o 
 -30   5   2      622.95      329.52    220.76 o 
 -29   5   2      264.69      331.79    226.52 o 
 -28   5   2       97.89     -171.92    186.54 o 
 -27   5   2      185.84      163.20    207.33 o 
 -26   5   2      790.33      662.65    232.33 o 
 -25   5   2     3690.86     3474.35    351.13 o 
 -24   5   2     2829.86     2833.14    223.62 o 
 -23   5   2    10045.47    11300.69    448.63 o 
 -22   5   2     4689.01     5532.83    280.28 o 
 -21   5   2     2376.38     1995.44    188.90 o 
 -20   5   2     7311.46     6795.19    295.48 o 
 -19   5   2      795.03      790.27    162.45 o 
 -18   5   2     9432.78     9259.60    439.66 o 
 -17   5   2      366.17      331.42    149.85 o 
 -16   5   2     9409.14     9971.38    441.10 o 
 -15   5   2      187.59      223.11    135.30 o 
 -14   5   2     3948.81     3820.31    318.49 o 
 -13   5   2      523.16      742.42    140.11 o 
 -12   5   2      452.29      364.66    112.66 o 
 -11   5   2     2509.41     2846.94    307.48 o 
 -10   5   2      544.47      951.49    150.46 o 
  -9   5   2    13997.31    16199.79    562.65 o 
  -8   5   2       98.91       86.34    104.46 o 
  -7   5   2    19127.19    21069.29    693.25 o 
  -6   5   2     6932.82     6250.16    388.57 o 
  -5   5   2      961.45     1050.30    252.03 o 
  -4   5   2    16924.25    16639.90    580.13 o 
  -3   5   2        4.10      -75.25    115.95 o 
  -2   5   2    19502.83    17991.77    617.44 o 
  -1   5   2     1824.98     3161.42    237.51 o 
   0   5   2    11454.45    10549.94    429.05 o 
   1   5   2     1070.86     1441.62    256.36 o 
   2   5   2    12591.19    12856.62    492.57 o 
   3   5   2    26963.22    29371.58    916.33 o 
   4   5   2     6524.94     5897.43    317.93 o 
   5   5   2    11521.30    12774.41    490.19 o 
   6   5   2        6.51      -89.65     99.26 o 
   7   5   2      556.99      609.31    210.66 o 
   8   5   2      441.05      420.37    139.06 o 
   9   5   2     8824.17     9564.60    416.15 o 
  10   5   2     2419.45     2250.19    367.97 o 
  11   5   2     5957.97     7210.00    367.77 o 
  12   5   2     7704.42     7889.06    379.17 o 
  13   5   2      625.16      793.55    191.51 o 
  14   5   2     8277.38     9273.19    366.40 o 
  15   5   2      152.36      267.02    136.95 o 
  16   5   2     8778.79     8273.66    358.67 o 
  17   5   2       40.62      175.21    246.35 o 
  18   5   2     9578.26     9985.41    407.00 o 
  19   5   2     2162.75     2492.85    301.98 o 
  20   5   2     4331.25     5227.05    447.14 o 
  21   5   2       17.19      -35.25    228.59 o 
  22   5   2     1842.73     1456.63    334.59 o 
  23   5   2       20.07     -144.17    182.06 o 
  24   5   2       77.10       86.57    187.25 o 
  25   5   2     1952.13     2582.56    317.30 o 
  26   5   2      637.84     1106.56    575.20 o 
  27   5   2      869.21     1181.97    267.38 o 
  28   5   2      993.25     1005.99    259.49 o 
  29   5   2      126.85      154.35    226.47 o 
  30   5   2     1431.33     1084.98    378.98 o 
  31   5   2        9.87     -175.34    185.55 o 
  32   5   2     2208.68     1882.71    331.60 o 
  33   5   2        5.55      -42.09    231.31 o 
  34   5   2     1990.50     2733.32    408.84 o 
  35   5   2       15.31      314.00    277.04 o 
  36   5   2     1387.53      967.85    406.68 o 
 -36   6   2      110.80      356.65    291.09 o 
 -35   6   2     3841.33     4128.07    467.48 o 
 -34   6   2      292.96      461.91    327.68 o 
 -33   6   2     2072.99     1830.35    356.21 o 
 -32   6   2     1237.55     1500.35    329.88 o 
 -31   6   2     2840.92     3175.00    393.18 o 
 -30   6   2     1540.30     2001.68    345.09 o 
 -29   6   2     2921.68     2660.90    365.61 o 
 -28   6   2     1193.63      713.58    362.23 o 
 -27   6   2       29.87      -57.61    217.45 o 
 -26   6   2     5649.79     6274.45    478.48 o 
 -25   6   2     2681.10     3889.07    809.13 o 
 -24   6   2     5127.73     5516.83    527.99 o 
 -23   6   2     5223.12     5862.48    647.93 o 
 -22   6   2      312.17      120.78    183.63 o 
 -21   6   2     9165.73     8669.31    465.94 o 
 -20   6   2       27.16       -3.85    167.04 o 
 -19   6   2     8926.86    10250.01    498.55 o 
 -18   6   2      923.42     1050.34    207.44 o 
 -17   6   2     9452.48     9822.78    477.66 o 
 -16   6   2     4924.67     5191.33    350.84 o 
 -15   6   2    14939.97    15293.05    727.52 o 
 -14   6   2     6373.84     6293.43    378.87 o 
 -13   6   2     5593.41     6681.60    438.04 o 
 -12   6   2     8517.97     9098.35    922.75 o 
 -11   6   2     1529.95     1632.14    202.28 o 
 -10   6   2    13199.19    13158.51    515.93 o 
  -9   6   2       47.80      228.63    131.47 o 
  -8   6   2    13026.29    11611.06    575.39 o 
  -7   6   2     1039.69     2082.24    277.02 o 
  -6   6   2     9504.56     9686.11    428.06 o 
  -5   6   2    11018.11     9980.73    435.14 o 
  -4   6   2     1966.38     1951.26    213.61 o 
  -3   6   2    16106.89    16934.96    617.89 o 
  -2   6   2        4.10      -97.06    116.33 o 
  -1   6   2    19271.17    21825.33    746.50 o 
   0   6   2       88.84      -14.59    120.85 o 
   1   6   2    15351.30    16437.04    713.29 o 
   2   6   2     3320.57     3303.49    259.16 o 
   3   6   2     1452.39     1102.37    181.19 o 
   4   6   2     6540.35     6385.96    358.09 o 
   5   6   2     1219.42     1642.98    240.01 o 
   6   6   2    12168.89    10692.31    468.30 o 
   7   6   2        0.60      108.34    149.62 o 
   8   6   2    14661.91    14987.37    697.19 o 
   9   6   2      235.38      409.98    168.93 o 
  10   6   2    11495.14    11222.17    496.50 o 
  11   6   2     1626.33     1861.47    236.02 o 
  12   6   2     2686.18     2331.96    249.11 o 
  13   6   2     6796.05     7181.64    398.87 o 
  14   6   2      486.45      500.45    176.92 o 
  15   6   2    10044.30    12054.48    522.13 o 
  16   6   2       22.90       83.28    191.94 o 
  17   6   2     4264.41     4322.81    450.86 o 
  18   6   2     1126.41     1123.34    295.21 o 
  19   6   2     1200.21     1312.65    603.68 o 
  20   6   2     5318.41     5317.12    414.42 o 
  21   6   2      860.61     1232.21    502.01 o 
  22   6   2     8862.21     9517.98    625.33 o 
  23   6   2       13.65      483.02    240.98 o 
  24   6   2     5787.57     5050.29    440.11 o 
  25   6   2      213.91      413.52    249.65 o 
  26   6   2     3199.65     3002.37    427.56 o 
  27   6   2     1074.69     1434.44    297.40 o 
  28   6   2     1124.63      780.68    262.82 o 
  29   6   2     2854.91     3093.02    388.84 o 
  30   6   2      252.93      183.25    253.53 o 
  31   6   2     4355.87     4998.78    482.07 o 
  32   6   2       44.64       90.98    310.81 o 
  33   6   2     3233.94     2034.64    358.51 o 
  34   6   2       63.07      395.65    299.07 o 
 -33   7   2      203.68      361.57    370.67 o 
 -32   7   2       91.05       88.97    329.95 o 
 -31   7   2     3305.89     3340.12    526.02 o 
 -30   7   2       82.79      655.41    594.20 o 
 -29   7   2     5911.63     7023.27    662.95 o 
 -28   7   2       59.03      185.64    638.45 o 
 -27   7   2     7310.48     7931.49    679.32 o 
 -26   7   2      196.35     -142.92    297.02 o 
 -25   7   2    10804.47    12461.03    802.80 o 
 -24   7   2     1069.41      960.76    347.29 o 
 -23   7   2    10680.75    11197.57    751.48 o 
 -22   7   2     1127.33      824.55    328.06 o 
 -21   7   2      866.17      647.68    309.74 o 
 -20   7   2      200.61      221.57    183.32 o 
 -19   7   2     1779.11     2100.85    399.82 o 
 -18   7   2      857.79      595.89    200.23 o 
 -17   7   2     3151.17     3189.59    322.61 o 
 -16   7   2     2977.42     2787.44    430.53 o 
 -15   7   2     9409.01    11393.24    546.67 o 
 -14   7   2      963.48      924.05    219.29 o 
 -13   7   2    24917.16    25898.99    916.86 o 
 -12   7   2      263.30      333.40    190.33 o 
 -11   7   2    21378.41    22656.22    702.02 o 
 -10   7   2      123.72      174.32    134.51 o 
  -9   7   2    18089.79    17823.26    669.81 o 
  -8   7   2       56.47      198.26    194.23 o 
  -7   7   2     9411.09    10173.72    469.54 o 
  -6   7   2      117.98      105.37    149.41 o 
  -5   7   2      310.71       53.68    139.68 o 
  -4   7   2      747.21      682.32    174.88 o 
  -3   7   2      154.84      109.91    148.20 o 
  -2   7   2     6619.83     7048.99    401.16 o 
  -1   7   2      191.36      298.41    156.67 o 
   0   7   2     2401.10     1891.99    238.66 o 
   1   7   2     7820.97     8588.12    433.00 o 
   2   7   2      744.85      707.73    188.71 o 
   3   7   2    12226.30    11651.54    511.76 o 
   4   7   2     1334.24     1081.10    303.91 o 
   5   7   2     8842.15     9839.52    476.83 o 
   6   7   2      276.28      116.82    163.53 o 
   7   7   2    18565.93    21263.00    781.93 o 
   8   7   2        5.27       89.47    167.80 o 
   9   7   2    18960.68    21826.49    806.15 o 
  10   7   2      776.74      876.32    251.25 o 
  11   7   2    16502.75    18722.42    722.81 o 
  12   7   2     3237.94     3377.67    316.39 o 
  13   7   2    15358.01    16126.93    655.33 o 
  14   7   2     2533.66     2133.17    338.90 o 
  15   7   2     2386.63     3207.95    676.38 o 
  16   7   2     1407.91     1361.41    313.96 o 
  17   7   2     1293.01     1157.05    341.35 o 
  18   7   2     2317.07     2336.80    384.24 o 
  19   7   2     7107.96     8373.57   1118.87 o 
  20   7   2     1481.56     1673.57    368.58 o 
  21   7   2    11146.31    12502.94    792.01 o 
  22   7   2      988.19     1536.59    385.69 o 
  23   7   2     9845.82    11944.50    800.24 o 
  24   7   2      116.09      372.57    300.26 o 
  25   7   2     7750.57     7483.81    646.53 o 
  26   7   2        3.06      260.26    376.12 o 
  27   7   2     7067.90     7816.03   1090.42 o 
  28   7   2        3.40      -35.25    306.16 o 
  29   7   2     3150.92     2249.46    460.13 o 
  30   7   2      179.18      252.25    258.57 o 
  31   7   2      441.91      459.26    333.23 o 
  32   7   2      314.16      568.14    319.93 o 
 -30   8   2      441.72      226.80    366.20 o 
 -29   8   2     2322.85     2232.24    478.78 o 
 -28   8   2      177.25      222.26    332.44 o 
 -27   8   2      150.16     -338.19    338.19 o 
 -26   8   2      352.32      124.27    309.81 o 
 -25   8   2      559.19      404.04    321.73 o 
 -24   8   2      108.59      285.20    303.85 o 
 -23   8   2     4112.17     4965.89    564.30 o 
 -22   8   2        7.43      316.06    303.95 o 
 -21   8   2     8030.78     9416.34    733.47 o 
 -20   8   2       37.75     -143.58    280.64 o 
 -19   8   2    10712.72    11414.46   1147.32 o 
 -18   8   2      332.37      349.50    230.61 o 
 -17   8   2    15084.23    13890.49    652.51 o 
 -16   8   2      335.15      318.35    212.20 o 
 -15   8   2    12942.79    12534.12    613.14 o 
 -14   8   2      304.91       62.84    191.78 o 
 -13   8   2     8308.25     9205.13    525.64 o 
 -12   8   2      692.17      865.79    227.12 o 
 -11   8   2     3872.74     3964.48    360.86 o 
 -10   8   2      869.37      990.47    243.95 o 
  -9   8   2      189.25      462.67    162.31 o 
  -8   8   2     2740.69     2690.49    300.38 o 
  -7   8   2      743.62      701.64    172.46 o 
  -6   8   2     2841.08     2385.98    245.19 o 
  -5   8   2     7695.35     7469.41    393.03 o 
  -4   8   2      431.46      793.65    191.69 o 
  -3   8   2    32137.05    33562.15    981.52 o 
  -2   8   2     1778.61     1796.73    235.26 o 
  -1   8   2    33610.14    35260.14   1202.40 o 
   0   8   2      781.68      969.47    297.04 o 
   1   8   2    16663.88    17599.46    715.20 o 
   2   8   2      481.30      375.66    240.52 o 
   3   8   2    15454.45    17807.88    713.79 o 
   4   8   2      287.57      288.61    180.68 o 
   5   8   2     4251.86     4487.80    439.61 o 
   6   8   2       99.61      -43.31    165.34 o 
   7   8   2      104.84      -23.69    139.62 o 
   8   8   2       14.44      -82.31    120.35 o 
   9   8   2     1410.81     1232.08    207.49 o 
  10   8   2      211.43      130.27    191.93 o 
  11   8   2     7330.68     8592.48    500.35 o 
  12   8   2        0.95      219.31    289.50 o 
  13   8   2    16057.01    18056.93   2405.25 o 
  14   8   2       43.56      261.49    274.65 o 
  15   8   2    15847.13    17425.62   1671.98 o 
  16   8   2       20.46      176.62    388.76 o 
  17   8   2    16572.22    16406.40   1311.67 o 
  18   8   2      351.85      976.41    365.22 o 
  19   8   2     9028.49    10698.26    776.72 o 
  20   8   2      162.46       53.71    274.87 o 
  21   8   2     2413.99     2762.61    464.60 o 
  22   8   2        0.46       60.08    290.71 o 
  23   8   2      865.40     1266.81    543.63 o 
  24   8   2       26.65      186.29    302.37 o 
  25   8   2        1.64       43.95    283.60 o 
  26   8   2       20.75      -77.85    303.06 o 
  27   8   2      697.39      564.65    597.36 o 
  28   8   2       13.00      387.11    346.39 o 
  29   8   2     2851.46     4021.96    774.36 o 
 -26   9   2      713.59      878.32    409.40 o 
 -25   9   2     4921.41     5876.45    670.52 o 
 -24   9   2      381.84      706.05    704.82 o 
 -23   9   2     2947.75     2949.50    489.43 o 
 -22   9   2        1.85       84.44    305.96 o 
 -21   9   2     1228.67      718.31    348.98 o 
 -20   9   2      744.18      253.13    304.94 o 
 -19   9   2      375.91      -89.31    266.48 o 
 -18   9   2     1095.76      573.08    448.81 o 
 -17   9   2       12.39     -106.34    268.66 o 
 -16   9   2     1381.86     1189.17    278.59 o 
 -15   9   2     2612.97     2569.40    342.85 o 
 -14   9   2     3759.50     3258.41    365.55 o 
 -13   9   2     7861.62     7644.18    503.06 o 
 -12   9   2     4448.79     4268.70    397.15 o 
 -11   9   2    11426.94    12492.91    632.66 o 
 -10   9   2     2502.88     2513.00    342.91 o 
  -9   9   2    16712.39    16157.38    714.27 o 
  -8   9   2      801.14      722.27    202.46 o 
  -7   9   2    16019.23    17467.45    852.18 o 
  -6   9   2        9.33        9.25    168.45 o 
  -5   9   2    10186.63    10698.16    484.60 o 
  -4   9   2      590.53      272.19    189.78 o 
  -3   9   2     5418.59     5864.94    383.49 o 
  -2   9   2      692.62      578.79    281.02 o 
  -1   9   2     2172.92     2120.93    266.60 o 
   0   9   2     5062.05     4534.05    338.56 o 
   1   9   2     2033.94     2124.87    260.94 o 
   2   9   2     7684.86     6513.94    395.09 o 
   3   9   2     8267.37     7764.70    425.28 o 
   4   9   2      944.52     1057.47    220.14 o 
   5   9   2    10002.33    10386.43    493.71 o 
   6   9   2       33.14      263.68    181.78 o 
   7   9   2    13654.16    15092.79    590.64 o 
   8   9   2      106.78      271.27    431.96 o 
   9   9   2    10177.90    11442.43    613.53 o 
  10   9   2      279.15       65.91    224.62 o 
  11   9   2     6335.62     8283.62   1387.53 o 
  12   9   2      274.23      -45.49    433.01 o 
  13   9   2     6368.14     6695.94    831.25 o 
  14   9   2     1061.38      814.18    345.67 o 
  15   9   2     2779.79     2325.44    453.45 o 
  16   9   2     3256.81     2560.14    457.11 o 
  17   9   2      413.05      688.10    337.27 o 
  18   9   2     1244.56     1353.93    381.61 o 
  19   9   2     3159.94     3584.96    533.10 o 
  20   9   2       19.98      240.21    299.71 o 
  21   9   2     3617.43     4578.19   1024.05 o 
  22   9   2       70.59       52.74    326.21 o 
  23   9   2     4180.97     4784.47    627.05 o 
  24   9   2        4.89      371.02    350.86 o 
  25   9   2     5404.59     5727.55    672.16 o 
 -21  10   2      948.68      591.11    515.19 o 
 -20  10   2     1509.45     1739.11    451.39 o 
 -19  10   2     2157.60     3090.42    539.19 o 
 -18  10   2      165.36      419.91    344.09 o 
 -17  10   2     3525.13     3266.81    787.00 o 
 -16  10   2      234.78      319.29    332.44 o 
 -15  10   2     3382.32     3588.50    682.70 o 
 -14  10   2     1008.93      781.78    285.66 o 
 -13  10   2     1456.06     2143.72    345.07 o 
 -12  10   2     2505.20     2625.00    361.51 o 
 -11  10   2      133.06      -55.70    216.03 o 
 -10  10   2     4450.84     3595.87    482.97 o 
  -9  10   2        4.01      309.33    239.85 o 
  -8  10   2     5481.37     5071.75    443.00 o 
  -7  10   2      262.66      306.95    304.61 o 
  -6  10   2     6288.23     4760.38    369.61 o 
  -5  10   2     2061.40     1867.46    380.61 o 
  -4  10   2     4866.55     4456.80    364.30 o 
  -3  10   2     6839.49     6932.42    441.46 o 
  -2  10   2     1077.76     1199.52    252.16 o 
  -1  10   2     7821.51     7638.75    452.66 o 
   0  10   2       16.83      297.48    197.69 o 
   1  10   2     3694.03     3388.06    332.28 o 
   2  10   2      103.75     -174.83    174.83 o 
   3  10   2     1764.97     2213.96    466.24 o 
   4  10   2      991.21      996.85    231.34 o 
   5  10   2      751.58      476.23    210.79 o 
   6  10   2     4243.68     3559.61    336.68 o 
   7  10   2        2.10      464.24    289.88 o 
   8  10   2     4965.59     4515.75    434.23 o 
   9  10   2      933.65     1289.33    382.67 o 
  10  10   2     4489.02     4223.20    550.38 o 
  11  10   2     1373.11     1704.83    416.03 o 
  12  10   2     3938.27     2906.23    512.57 o 
  13  10   2     2076.68     2402.12    487.60 o 
  14  10   2     1169.36     1876.89    422.93 o 
  15  10   2     3974.97     5158.43   1049.34 o 
  16  10   2       28.87      345.75    358.80 o 
  17  10   2     4647.70     5251.19    647.39 o 
  18  10   2      219.99      306.88    353.84 o 
  19  10   2     2763.08     3237.92    569.68 o 
 -13  11   2      210.93      448.93    660.58 o 
 -12  11   2     3255.69     2697.82    488.70 o 
 -11  11   2      185.31      266.85    259.50 o 
 -10  11   2      543.72      225.51    420.65 o 
  -9  11   2      814.36      865.69    297.94 o 
  -8  11   2      413.56      268.06    275.70 o 
  -7  11   2     1273.46      863.75    299.75 o 
  -6  11   2     3472.48     2754.80    388.30 o 
  -5  11   2      776.39      779.56    289.64 o 
  -4  11   2     6177.02     6025.96    437.66 o 
  -3  11   2      430.12      606.56    235.98 o 
  -2  11   2     9264.80     8228.32    495.92 o 
  -1  11   2      178.59      145.34    218.96 o 
   0  11   2    10132.13     9200.60    546.53 o 
   1  11   2        2.36      171.05    224.49 o 
   2  11   2     5697.95     5260.99    619.09 o 
   3  11   2       62.39     -112.06    206.36 o 
   4  11   2     2243.73     1226.14    273.22 o 
   5  11   2      202.01     -363.63    368.72 o 
   6  11   2      508.95      503.14    362.63 o 
   7  11   2      692.17      966.32    386.62 o 
   8  11   2      403.04      730.50    364.49 o 
   9  11   2      782.65      737.55    372.11 o 
  10  11   2     2420.25     1803.61    440.82 o 
  11  11   2      291.67     1050.70    402.28 o 
 -42   1   3       35.74      219.87    288.28 o 
 -41   1   3       10.15      347.21    303.85 o 
 -40   1   3      111.91     -234.63    234.63 o 
 -39   1   3      138.83      218.08    268.19 o 
 -38   1   3      183.08      240.32    319.23 o 
 -37   1   3      260.69      418.00    369.80 o 
 -36   1   3      110.59      -86.85    276.03 o 
 -35   1   3      932.74      960.24    239.66 o 
 -34   1   3      667.49      743.24    213.71 o 
 -33   1   3     4801.51     4794.57    380.71 o 
 -32   1   3     1385.06      697.71    290.37 o 
 -31   1   3     4615.32     4922.09    353.61 o 
 -30   1   3      384.52      359.45    143.16 o 
 -29   1   3     1698.91     1886.20    202.74 o 
 -28   1   3      212.76      416.33    137.84 o 
 -27   1   3     4292.07     4997.79    273.08 o 
 -26   1   3      636.58      764.02    141.87 o 
 -25   1   3     2016.50     2264.86    228.10 o 
 -24   1   3       48.31      137.39     95.50 o 
 -23   1   3      370.67      609.46    108.38 o 
 -22   1   3     2618.18     2045.57    147.26 o 
 -21   1   3     5920.30     5888.40    282.89 o 
 -20   1   3     5302.27     4584.63    196.11 o 
 -19   1   3    10794.36    11088.16    320.33 o 
 -18   1   3     3496.22     3822.57    195.52 o 
 -17   1   3     7591.17     8803.19    299.23 o 
 -16   1   3     3580.88     4260.70    195.08 o 
 -15   1   3    15064.48    16315.03    452.64 o 
 -14   1   3     4998.86     4872.80    232.66 o 
 -13   1   3    19084.53    21504.08    553.02 o 
 -12   1   3     9212.13     9774.02    292.00 o 
 -11   1   3    34342.84    37354.82   1025.45 o 
 -10   1   3     4252.86     5003.11    211.43 o 
  -9   1   3    12193.67    11835.64    373.39 o 
  -8   1   3     2376.19     2787.96    145.62 o 
  -7   1   3      654.22      126.67     99.77 o 
  -6   1   3    44928.14    36334.67   2129.09 o 
  -5   1   3    79030.73    73756.90   6128.50 o 
  -4   1   3    35451.54    27418.54   3005.78 o 
  -3   1   3    12872.76    11328.80    417.21 o 
  -2   1   3      231.46      380.99     69.62 o 
  -1   1   3      360.38      828.29    205.44 o 
   0   1   3     3874.97     2552.89    293.94 o 
   1   1   3     6182.97     4116.72    173.15 o 
   2   1   3     2522.22     3307.75    268.59 o 
   3   1   3     7178.55     9501.39    247.09 o 
   4   1   3     1329.54     1192.20    125.91 o 
   5   1   3    12020.25    12539.26    366.74 o 
   6   1   3     2375.25     2055.80    103.88 o 
   7   1   3     8222.88     8254.42    266.98 o 
   8   1   3     1754.04     1834.90    109.64 o 
   9   1   3     6990.93     8636.15    290.76 o 
  10   1   3      412.01      421.36    135.04 o 
  11   1   3      522.27      232.76     57.64 o 
  12   1   3      109.46       58.11     54.49 o 
  13   1   3     4570.43     4142.51    225.24 o 
  14   1   3       64.85      127.56     57.79 o 
  15   1   3      575.21     1008.61     88.16 o 
  16   1   3      624.33      263.20     65.46 o 
  17   1   3      771.92     1133.26    126.06 o 
  18   1   3       40.44       77.82     64.09 o 
  19   1   3     1293.43     1227.68    100.05 o 
  20   1   3      275.47      407.51     93.86 o 
  21   1   3     1140.65     1716.74    135.77 o 
  22   1   3       17.20       39.56     86.58 o 
  23   1   3       90.62       -0.15     86.12 o 
  24   1   3        1.21      181.01    134.88 o 
  25   1   3      679.98     1181.40    380.10 o 
  26   1   3       12.20      235.63    159.95 o 
  27   1   3       51.66      249.62    189.98 o 
  28   1   3      461.12      490.26    177.09 o 
  29   1   3      489.10      559.43    232.43 o 
  30   1   3     1225.18      928.50    287.03 o 
  31   1   3      743.41      390.41    252.52 o 
  32   1   3     1236.35      678.79    622.65 o 
  33   1   3      746.26      650.53    388.76 o 
  34   1   3      681.04      480.87    395.08 o 
  35   1   3      744.01      771.46    493.06 o 
  36   1   3      187.88      477.26    299.48 o 
  37   1   3      379.35      287.84    287.66 o 
  38   1   3       50.78       68.47    414.05 o 
  39   1   3      129.95      205.73    290.13 o 
  40   1   3        5.82     -174.02    274.21 o 
 -41   2   3     1942.19     1509.20    461.45 o 
 -40   2   3      440.54      237.81    315.00 o 
 -39   2   3     2584.99     2567.71    441.90 o 
 -38   2   3      298.39      171.82    468.11 o 
 -37   2   3     2353.00     2069.64    312.72 o 
 -36   2   3        2.35       61.08    295.51 o 
 -35   2   3      115.43      363.15    204.99 o 
 -34   2   3      676.26      729.19    217.37 o 
 -33   2   3        9.54      125.15    171.00 o 
 -32   2   3     1007.75      989.44    216.46 o 
 -31   2   3      105.44      616.00    169.17 o 
 -30   2   3     3558.13     3453.01    262.84 o 
 -29   2   3    13943.11    12442.14    724.45 o 
 -28   2   3    10719.57     9306.27    452.45 o 
 -27   2   3    34231.17    31257.40   1146.10 o 
 -26   2   3     8897.72     9331.37    699.23 o 
 -25   2   3    19892.02    19216.91   1083.93 o 
 -24   2   3     6462.86     6230.73    385.03 o 
 -23   2   3    24367.58    26158.31   1095.11 o 
 -22   2   3     3027.82     3128.20    182.38 o 
 -21   2   3     7478.58     7004.19    254.12 o 
 -20   2   3      125.28      217.42     87.52 o 
 -19   2   3     1336.79     1775.97    154.22 o 
 -18   2   3     3430.17     3940.79    303.08 o 
 -17   2   3      152.40      339.98    106.55 o 
 -16   2   3     6309.65     5950.12    292.45 o 
 -15   2   3     3467.96     3012.51    228.61 o 
 -14   2   3    11742.26    10918.92    470.34 o 
 -13   2   3    18879.23    19536.36    601.83 o 
 -12   2   3    10956.61    10581.60    371.36 o 
 -11   2   3    18111.12    15442.40    489.87 o 
 -10   2   3     9517.04     8433.82    310.71 o 
  -9   2   3    66336.19    69322.84   1836.79 o 
  -8   2   3    67522.66    60088.77   1600.75 o 
  -7   2   3    90858.61    89857.18   2860.68 o 
  -6   2   3     6302.62     4691.15    316.04 o 
  -5   2   3     3374.45     4966.75    282.33 o 
  -4   2   3    26724.79    25355.25    748.07 o 
  -3   2   3     3337.86     2474.60    138.41 o 
  -2   2   3     2081.53     3365.92    159.26 o 
  -1   2   3     8669.28     9541.62    443.17 o 
   0   2   3      570.39     1255.95    118.73 o 
   1   2   3      738.88     1993.88    123.68 o 
   2   2   3     2711.97     2612.48    205.80 o 
   3   2   3     1172.49     1228.24     91.80 o 
   4   2   3     8055.10     8546.31    257.01 o 
   5   2   3    16817.93    19396.58    502.89 o 
   6   2   3    20776.55    20220.18    457.61 o 
   7   2   3    51254.64    51164.27   1066.78 o 
   8   2   3    40462.25    38125.46    816.52 o 
   9   2   3    66532.34    65260.54   1215.81 o 
  10   2   3    19141.74    16901.19    440.79 o 
  11   2   3    39068.43    36024.13    778.89 o 
  12   2   3    18446.45    16868.04    405.09 o 
  13   2   3    45826.56    51168.01   1082.06 o 
  14   2   3     6321.74     7612.21    320.25 o 
  15   2   3    15937.40    17364.26    492.70 o 
  16   2   3       90.17      263.20     83.59 o 
  17   2   3      808.99      835.73    110.31 o 
  18   2   3     2584.14     2773.72    168.42 o 
  19   2   3     2649.42     2795.12    158.77 o 
  20   2   3     5376.57     4534.77    214.53 o 
  21   2   3     7249.45     5969.75    236.52 o 
  22   2   3    12817.07    11257.03    415.49 o 
  23   2   3    14053.30    12434.37    651.45 o 
  24   2   3     9487.05     9837.81    661.97 o 
  25   2   3     8229.37     7175.77    396.07 o 
  26   2   3     1861.26     1187.61    497.83 o 
  27   2   3     4473.37     4785.33    660.58 o 
  28   2   3     2062.28     2410.22    370.27 o 
  29   2   3     4716.29     4458.17    464.60 o 
  30   2   3     1321.75     1157.86    404.56 o 
  31   2   3     2406.41     2449.24    377.21 o 
  32   2   3        0.78      167.46    241.48 o 
  33   2   3      181.95      386.75    279.90 o 
  34   2   3      981.15      984.81    312.79 o 
  35   2   3      555.84     1050.50    328.33 o 
  36   2   3     2651.47     3405.75    733.27 o 
  37   2   3     2265.27     1586.74    384.41 o 
  38   2   3     3138.43     3191.80    843.89 o 
  39   2   3     1649.55     1528.73    413.90 o 
 -41   3   3      455.11     1071.46    384.41 o 
 -40   3   3      850.92      777.81    384.33 o 
 -39   3   3     3652.04     4323.90    423.91 o 
 -38   3   3     2231.70     2188.18    333.51 o 
 -37   3   3     6067.63     6098.72    461.06 o 
 -36   3   3     3468.68     3138.20    362.34 o 
 -35   3   3     7606.11     7447.29    489.80 o 
 -34   3   3     4068.75     3892.30    370.33 o 
 -33   3   3     8319.00     8977.82    518.39 o 
 -32   3   3     1495.15     1286.62    262.97 o 
 -31   3   3     2922.45     3119.83    331.55 o 
 -30   3   3      271.98      250.61    188.90 o 
 -29   3   3      982.35      675.64    248.17 o 
 -28   3   3       70.58       -5.40    121.17 o 
 -27   3   3     3393.66     3150.78    226.92 o 
 -26   3   3     1043.71      939.04    194.98 o 
 -25   3   3     3889.71     4330.00    284.45 o 
 -24   3   3     9644.77     8882.11    588.70 o 
 -23   3   3    25604.28    24570.98    835.57 o 
 -22   3   3    12886.39    11997.49    502.64 o 
 -21   3   3    14401.30    15504.82    586.94 o 
 -20   3   3    10592.98    11227.12    484.11 o 
 -19   3   3    29996.33    28993.14   2102.94 o 
 -18   3   3    14422.36    12103.11    458.22 o 
 -17   3   3    28966.05    28278.25    867.74 o 
 -16   3   3    10389.32    10314.94    695.47 o 
 -15   3   3     8130.21     7934.67    403.43 o 
 -14   3   3     1190.87     1112.75    147.74 o 
 -13   3   3    17374.27    15370.52    519.99 o 
 -12   3   3     1539.58      995.10    102.08 o 
 -11   3   3    41165.49    43400.39    927.71 o 
 -10   3   3     1204.53     1323.67    102.91 o 
  -9   3   3      411.64      369.81     74.16 o 
  -8   3   3     4894.97     3912.54    168.52 o 
  -7   3   3    20789.27    19393.89    586.23 o 
  -6   3   3    51746.34    46752.84   1625.65 o 
  -5   3   3    66277.52    63554.69   2348.36 o 
  -4   3   3    84279.96    77072.50   2044.83 o 
  -3   3   3    54820.76    56772.36   1536.30 o 
  -2   3   3     9663.60    10331.49    361.05 o 
  -1   3   3    43799.06    38572.82   1077.54 o 
   0   3   3    28216.81    21332.51    695.36 o 
   1   3   3    44750.95    44089.47   1219.64 o 
   2   3   3    17023.28    14745.78    495.09 o 
   3   3   3    16387.13    13614.03    449.14 o 
   4   3   3     4816.79     4540.29    284.96 o 
   5   3   3      667.74      338.28     82.36 o 
   6   3   3       47.87      -22.21     66.03 o 
   7   3   3     2476.42     2986.77    198.92 o 
   8   3   3      250.77      402.04     83.45 o 
   9   3   3     4698.33     5479.47    221.67 o 
  10   3   3     7223.48     6599.36    248.93 o 
  11   3   3    42378.66    38491.09    955.72 o 
  12   3   3    34107.17    29694.94    765.86 o 
  13   3   3    28407.47    27471.44    630.33 o 
  14   3   3    22774.57    21521.82    516.09 o 
  15   3   3    30800.19    31919.61    723.85 o 
  16   3   3    23432.63    24887.31    588.93 o 
  17   3   3    33142.14    31104.75    816.39 o 
  18   3   3    12542.86    11556.41    385.78 o 
  19   3   3     9717.12    10905.34    375.61 o 
  20   3   3     3366.20     3914.11    282.28 o 
  21   3   3     3342.76     3927.23    288.85 o 
  22   3   3      559.42      265.93    157.77 o 
  23   3   3     1525.64     1309.17    211.82 o 
  24   3   3     2254.56     2489.46    260.95 o 
  25   3   3       15.58      -86.47    132.89 o 
  26   3   3     1020.08     1123.94    250.55 o 
  27   3   3     2551.57     2576.23    424.35 o 
  28   3   3     8889.12     8374.43    479.54 o 
  29   3   3     7246.85     7281.33    460.53 o 
  30   3   3     7609.88     6528.84    622.55 o 
  31   3   3     6466.68     6010.25    438.03 o 
  32   3   3     7827.31     7530.67    636.38 o 
  33   3   3     8336.37     8373.56    674.94 o 
  34   3   3     7975.75     8287.61    685.85 o 
  35   3   3     6897.35     7392.23    670.30 o 
  36   3   3     3688.30     3454.08   1254.78 o 
  37   3   3     3251.27     2461.74    449.98 o 
  38   3   3     1508.45     1214.04    395.94 o 
 -39   4   3     2234.64     2128.34    506.12 o 
 -38   4   3      354.41       65.51    256.86 o 
 -37   4   3      406.16      356.26    260.27 o 
 -36   4   3        0.84       54.49    232.15 o 
 -35   4   3      149.62     -102.94    217.50 o 
 -34   4   3      367.15       63.90    216.40 o 
 -33   4   3     1551.27     1496.32    293.95 o 
 -32   4   3     1378.09      998.24    327.66 o 
 -31   4   3     3157.29     3421.45    436.94 o 
 -30   4   3     3090.84     3259.78    301.09 o 
 -29   4   3     8509.31     9314.00    453.54 o 
 -28   4   3     6443.36     6092.28    363.14 o 
 -27   4   3    24812.80    26318.14    796.82 o 
 -26   4   3    15181.25    15129.58    541.97 o 
 -25   4   3    24021.36    23651.91    725.45 o 
 -24   4   3     9864.80     9141.96    394.95 o 
 -23   4   3    18696.97    18429.64    646.01 o 
 -22   4   3     3238.74     2718.03    286.28 o 
 -21   4   3     6060.49     6838.94    461.72 o 
 -20   4   3     1190.13     1121.07    136.00 o 
 -19   4   3      334.13      619.96    129.72 o 
 -18   4   3      244.30      292.28    148.24 o 
 -17   4   3     3198.92     3499.71    212.66 o 
 -16   4   3     7132.05     6575.61    275.58 o 
 -15   4   3    12860.81    12422.29    344.60 o 
 -14   4   3    14103.80    13974.22    411.10 o 
 -13   4   3    51160.18    51383.17   1228.94 o 
 -12   4   3    30980.09    27923.61    717.63 o 
 -11   4   3    63638.97    64207.38   1749.18 o 
 -10   4   3    36129.28    36238.80   1042.36 o 
  -9   4   3    74107.09    76540.91   2063.23 o 
  -8   4   3    43739.28    41541.65   1178.68 o 
  -7   4   3   119102.91   124179.37   3265.09 o 
  -6   4   3    46181.59    41851.66   1457.17 o 
  -5   4   3    54086.51    55394.00   1872.84 o 
  -4   4   3     6056.18     7246.88    305.25 o 
  -3   4   3     1274.54     1361.27    150.97 o 
  -2   4   3      418.21      741.18    125.16 o 
  -1   4   3     8405.50     9217.75    361.99 o 
   0   4   3     9727.95     8876.13    448.72 o 
   1   4   3    32500.29    32588.84    960.02 o 
   2   4   3    24540.64    22076.54    745.86 o 
   3   4   3    42807.88    43368.61   1238.40 o 
   4   4   3    33413.99    30182.57    907.67 o 
   5   4   3   113399.56   119542.46   3167.99 o 
   6   4   3    56103.32    54492.11   1527.58 o 
   7   4   3    99219.80    91706.58   2464.06 o 
   8   4   3    89035.22    83402.28   1962.34 o 
   9   4   3    60240.25    59144.93   1436.68 o 
  10   4   3    21737.45    20851.53    598.12 o 
  11   4   3    20802.01    20123.51    580.13 o 
  12   4   3     6055.61     5240.75    291.06 o 
  13   4   3     1859.99     1590.92    155.96 o 
  14   4   3      129.99      116.77    100.89 o 
  15   4   3        2.37       62.53     96.87 o 
  16   4   3     1816.09     1776.32    307.48 o 
  17   4   3     2593.48     2520.41    193.80 o 
  18   4   3     5244.09     5595.13    275.12 o 
  19   4   3    12672.12    13582.34    562.78 o 
  20   4   3     7639.08     7702.13    419.19 o 
  21   4   3    25630.71    27732.01    943.01 o 
  22   4   3    22586.84    24389.44    863.91 o 
  23   4   3     9091.62     9666.36    500.88 o 
  24   4   3    13266.52    13032.10    578.17 o 
  25   4   3     3124.37     3616.97    334.37 o 
  26   4   3     1567.27     1959.49    281.05 o 
  27   4   3     2709.68     3092.20    326.44 o 
  28   4   3     2394.37     2365.08    261.33 o 
  29   4   3     1421.19     1041.40    213.96 o 
  30   4   3     1250.30      860.12    374.08 o 
  31   4   3      329.63       64.68    204.91 o 
  32   4   3       36.67       51.09    217.68 o 
  33   4   3        1.07      133.26    235.56 o 
  34   4   3      123.78     -192.80    286.07 o 
  35   4   3      674.80      407.05    344.66 o 
  36   4   3      772.71     1180.43    390.61 o 
  37   4   3     2256.60     1701.62    444.42 o 
 -38   5   3      967.24      888.23    514.80 o 
 -37   5   3     6757.28     7517.57    939.79 o 
 -36   5   3     1571.09     2099.98    539.67 o 
 -35   5   3     6505.05     6834.03    962.34 o 
 -34   5   3     1706.31     1730.31    324.01 o 
 -33   5   3     2441.76     2256.49    349.16 o 
 -32   5   3     1515.77     1199.74    251.52 o 
 -31   5   3     2137.23     2392.02    292.99 o 
 -30   5   3     2031.44     1218.66    274.10 o 
 -29   5   3      692.30      840.29    345.56 o 
 -28   5   3      263.35      396.44    218.43 o 
 -27   5   3     1403.51     1366.19    462.07 o 
 -26   5   3       48.77      -79.08    133.95 o 
 -25   5   3     7284.87     6653.68    319.43 o 
 -24   5   3       24.12      316.66    140.94 o 
 -23   5   3    11893.52    11777.77    409.65 o 
 -22   5   3     1019.99      943.81    164.16 o 
 -21   5   3    11405.74    11076.27    381.20 o 
 -20   5   3     3438.75     3415.37    276.69 o 
 -19   5   3    17607.27    18964.05    597.62 o 
 -18   5   3     5921.84     6011.46    329.82 o 
 -17   5   3    20705.66    20081.40    850.44 o 
 -16   5   3     7340.65     7427.96    443.71 o 
 -15   5   3    10064.99    11114.08    559.35 o 
 -14   5   3     3964.01     3361.04    228.21 o 
 -13   5   3     1132.13      590.24    130.17 o 
 -12   5   3      251.26      158.99    105.56 o 
 -11   5   3      351.48      565.98    127.32 o 
 -10   5   3     4934.57     5374.75    283.15 o 
  -9   5   3       35.36      218.97    111.43 o 
  -8   5   3     8642.95     8512.40    362.99 o 
  -7   5   3     5654.96     5305.30    510.64 o 
  -6   5   3     5706.25     5499.49    368.74 o 
  -5   5   3    25482.91    25054.62    793.14 o 
  -4   5   3    17273.14    15838.77    563.20 o 
  -3   5   3    43254.56    44198.21   1283.21 o 
  -2   5   3    15074.41    15299.38    549.77 o 
  -1   5   3    29475.54    29004.17    901.85 o 
   0   5   3    17217.63    15322.57    552.70 o 
   1   5   3    15834.17    16727.83    592.28 o 
   2   5   3    17819.31    16960.31    596.37 o 
   3   5   3     5029.78     5003.69    294.25 o 
   4   5   3    18049.89    19302.29    656.75 o 
   5   5   3      467.51      235.23    121.55 o 
   6   5   3     1684.83     1240.09    170.67 o 
   7   5   3       34.96      -38.59    103.82 o 
   8   5   3        7.98        8.36    119.68 o 
   9   5   3     8662.81    10022.99    425.59 o 
  10   5   3     1679.66     1411.85    183.74 o 
  11   5   3    23793.47    23864.29    792.89 o 
  12   5   3    11577.95    11404.85    472.59 o 
  13   5   3    26868.56    25957.78    744.91 o 
  14   5   3    15966.03    16731.90    543.35 o 
  15   5   3    21857.72    21323.96    647.86 o 
  16   5   3    17294.26    15563.44    520.37 o 
  17   5   3    19686.84    19442.00    739.10 o 
  18   5   3    20898.44    19957.20    752.63 o 
  19   5   3     9055.07     8633.33    473.32 o 
  20   5   3    15592.42    15095.95    637.37 o 
  21   5   3     8913.88     9135.32    501.48 o 
  22   5   3     2280.75     2392.56    298.45 o 
  23   5   3      953.62      883.30    230.73 o 
  24   5   3        4.98       70.06    186.90 o 
  25   5   3     3870.26     4442.11    392.19 o 
  26   5   3     1637.27     1342.75    256.03 o 
  27   5   3     3540.00     2454.42    407.83 o 
  28   5   3     2294.62     2160.38    436.91 o 
  29   5   3     2866.77     2785.65    350.66 o 
  30   5   3     3783.35     4433.33    681.90 o 
  31   5   3     3834.36     3509.84    378.65 o 
  32   5   3     4741.98     4812.37    453.38 o 
  33   5   3     4393.42     3735.28    546.67 o 
  34   5   3     3767.50     3354.56    417.26 o 
  35   5   3     2991.55     3505.30    567.62 o 
  36   5   3     2557.24     3499.86    562.99 o 
 -36   6   3     1329.39     1638.72    375.25 o 
 -35   6   3     1317.55     1509.46    582.26 o 
 -34   6   3      287.75      667.95    288.10 o 
 -33   6   3     2433.00     2677.57    473.18 o 
 -32   6   3       27.03      132.91    255.92 o 
 -31   6   3     4548.96     4370.90    450.03 o 
 -30   6   3      149.86      373.27    248.71 o 
 -29   6   3     4330.21     5348.33    466.34 o 
 -28   6   3      562.47      394.08    252.76 o 
 -27   6   3     8921.80     9679.53    733.27 o 
 -26   6   3    11384.41    10812.63   1400.17 o 
 -25   6   3     8072.70     8448.44    642.49 o 
 -24   6   3     8219.50     7278.87    449.90 o 
 -23   6   3     1081.96     1389.18    261.09 o 
 -22   6   3     3046.02     2452.10    302.59 o 
 -21   6   3        2.89      121.81    173.91 o 
 -20   6   3     5984.83     5180.72    592.16 o 
 -19   6   3      839.65     1180.95    221.82 o 
 -18   6   3     1309.10     1660.21    239.95 o 
 -17   6   3    12551.26    12512.04    767.84 o 
 -16   6   3        5.14      233.21    187.57 o 
 -15   6   3    22159.41    20910.87    900.00 o 
 -14   6   3      389.94      473.22    190.80 o 
 -13   6   3    18464.38    17820.97   1112.55 o 
 -12   6   3     6277.71     4697.89    332.53 o 
 -11   6   3    30196.43    32374.23   1005.49 o 
 -10   6   3    13809.64    13757.08    585.09 o 
  -9   6   3    21950.58    20759.16    712.10 o 
  -8   6   3    12757.07    13127.69    646.25 o 
  -7   6   3    16391.02    17658.56    786.69 o 
  -6   6   3    29106.55    26660.75    867.38 o 
  -5   6   3     3842.50     3890.05    404.35 o 
  -4   6   3    16576.30    15876.40    589.62 o 
  -3   6   3     1478.55     1863.80    215.79 o 
  -2   6   3     2746.72     2637.96    241.23 o 
  -1   6   3     5026.66     6425.26    461.22 o 
   0   6   3     2617.70     2385.48    236.33 o 
   1   6   3     8419.53     8663.94    410.67 o 
   2   6   3     1601.80     1140.76    221.31 o 
   3   6   3    10533.81    10641.27    460.01 o 
   4   6   3     3775.54     4095.67    294.66 o 
   5   6   3    16795.33    16544.09    692.53 o 
   6   6   3     7136.88     6228.32    360.19 o 
   7   6   3    13655.74    13920.68    556.11 o 
   8   6   3    14557.36    13200.71    925.69 o 
   9   6   3    16804.57    15998.87    618.93 o 
  10   6   3    15953.31    15300.96    820.15 o 
  11   6   3     6313.74     5909.11    354.11 o 
  12   6   3     8109.04     8974.37    437.01 o 
  13   6   3      492.59      539.55    233.39 o 
  14   6   3     9133.30     8046.38    618.48 o 
  15   6   3      679.98      539.36    247.32 o 
  16   6   3     2344.83     2448.02    355.16 o 
  17   6   3     3144.02     3279.32    408.09 o 
  18   6   3     1377.90     1322.72    296.61 o 
  19   6   3     8552.81     9030.13    521.16 o 
  20   6   3     2173.46     2680.59    324.77 o 
  21   6   3    15672.82    17949.16    758.88 o 
  22   6   3     5285.51     6691.29    471.67 o 
  23   6   3    10507.53     9422.91    561.13 o 
  24   6   3     7992.86     7102.48    502.69 o 
  25   6   3     5467.64     5690.40    784.00 o 
  26   6   3     7012.66     7048.51    507.31 o 
  27   6   3     2769.40     3377.09    531.55 o 
  28   6   3     3876.99     3861.40    415.37 o 
  29   6   3      110.87     -183.79    235.04 o 
  30   6   3     2149.47     2469.13    372.04 o 
  31   6   3      526.74      688.21    302.27 o 
  32   6   3     1215.06      622.83    287.90 o 
  33   6   3     1371.53     1582.71    340.86 o 
  34   6   3      107.67      247.52    289.30 o 
 -34   7   3      157.55      269.84    698.50 o 
 -33   7   3      248.30      651.25    505.70 o 
 -32   7   3     1751.55      879.92    388.80 o 
 -31   7   3       42.59      616.33    353.12 o 
 -30   7   3     4939.07     4851.66    580.45 o 
 -29   7   3       38.73      -55.98    306.00 o 
 -28   7   3     4979.80     4771.21    560.63 o 
 -27   7   3      952.65     1001.09    388.76 o 
 -26   7   3     4276.65     4577.26    539.96 o 
 -25   7   3     4996.23     4960.02    555.10 o 
 -24   7   3     4576.28     5774.68   1517.11 o 
 -23   7   3     4347.20     5646.07    567.91 o 
 -22   7   3      669.68      289.00    215.41 o 
 -21   7   3      695.70      736.65    218.44 o 
 -20   7   3      245.73      407.86    204.29 o 
 -19   7   3      844.84     1594.72    255.60 o 
 -18   7   3     3130.75     3208.23    547.59 o 
 -17   7   3      910.95     1111.14    255.94 o 
 -16   7   3     7190.21     6761.28    423.82 o 
 -15   7   3       11.50      290.29    199.77 o 
 -14   7   3    10988.04     9895.70    498.55 o 
 -13   7   3     1578.01     2957.15    355.33 o 
 -12   7   3    13972.82    12165.56    650.35 o 
 -11   7   3     3816.33     4799.95    330.04 o 
 -10   7   3    11224.53    12048.05    518.02 o 
  -9   7   3     6913.89     7268.32    410.01 o 
  -8   7   3     8711.86     8805.95    711.15 o 
  -7   7   3     7737.14     8405.36    426.10 o 
  -6   7   3      628.34      539.49    208.08 o 
  -5   7   3     3625.28     3425.89    323.26 o 
  -4   7   3       84.36       65.53    200.20 o 
  -3   7   3     5301.98     5589.97    357.13 o 
  -2   7   3     3386.06     2631.03    315.55 o 
  -1   7   3     1209.02     1363.12    215.52 o 
   0   7   3     2867.45     2752.08    271.67 o 
   1   7   3       73.14      -95.43    132.57 o 
   2   7   3     7120.88     6485.23    387.97 o 
   3   7   3      151.80      305.67    176.77 o 
   4   7   3    11977.66    12434.34    541.47 o 
   5   7   3      743.63      724.37    201.46 o 
   6   7   3    10727.24    10885.56    501.91 o 
   7   7   3     3703.98     3898.18    326.92 o 
   8   7   3     8060.48     9162.94    721.93 o 
   9   7   3     5161.28     6017.42    680.80 o 
  10   7   3     3649.81     4350.04    350.01 o 
  11   7   3     7350.22     7681.59    447.74 o 
  12   7   3     2762.61     2927.76    306.94 o 
  13   7   3     6644.89     6802.02    423.58 o 
  14   7   3       38.68      526.63    258.21 o 
  15   7   3     2429.67     2311.62    445.65 o 
  16   7   3     1041.56      615.45    269.92 o 
  17   7   3       69.12     -145.78    230.73 o 
  18   7   3     5905.58     7155.73    590.12 o 
  19   7   3      551.28      180.79    628.97 o 
  20   7   3     7758.40     8384.48    650.94 o 
  21   7   3      306.27      639.78    296.01 o 
  22   7   3     6070.66     6800.58    608.18 o 
  23   7   3      761.79     1232.70    717.47 o 
  24   7   3     3828.11     4641.44    787.00 o 
  25   7   3     2030.49     2379.05    461.45 o 
  26   7   3     3145.54     3860.88    644.77 o 
  27   7   3     2116.02     2687.91    474.76 o 
  28   7   3     1694.42     1244.31    318.62 o 
  29   7   3     1608.20     1662.42    351.14 o 
  30   7   3       10.36     -172.68    261.28 o 
  31   7   3      740.16      839.14    319.42 o 
 -30   8   3     1347.60     1792.28    442.24 o 
 -29   8   3     1354.18     1565.89    440.13 o 
 -28   8   3       93.08      -46.46    312.03 o 
 -27   8   3      375.21      163.66    322.93 o 
 -26   8   3      716.88      426.96    332.80 o 
 -25   8   3        8.14     -274.87    274.87 o 
 -24   8   3     1281.73      848.35    480.42 o 
 -23   8   3      381.01      369.09    296.99 o 
 -22   8   3     2876.32     2527.49    442.24 o 
 -21   8   3      868.00     1691.46    384.30 o 
 -20   8   3     7620.55     6417.71    464.84 o 
 -19   8   3     2746.48     2725.56    347.29 o 
 -18   8   3     9723.62     8605.75    521.53 o 
 -17   8   3     5342.75     5472.75    500.97 o 
 -16   8   3    10080.42     9978.44    553.21 o 
 -15   8   3     3264.89     4216.52    539.41 o 
 -14   8   3     6679.40     7151.32    463.93 o 
 -13   8   3      521.60      315.99    205.78 o 
 -12   8   3     2662.51     2300.21    293.27 o 
 -11   8   3      293.16      417.89    186.34 o 
 -10   8   3        7.96       53.74    147.32 o 
  -9   8   3      329.22      102.44    153.77 o 
  -8   8   3     1527.12      711.46    245.02 o 
  -7   8   3       11.55       -1.91    279.66 o 
  -6   8   3     9056.95     8697.15    607.67 o 
  -5   8   3     3807.33     4318.53    353.90 o 
  -4   8   3    21450.37    20564.64    781.80 o 
  -3   8   3    14289.96    14741.99    638.62 o 
  -2   8   3    23305.73    23951.88    873.94 o 
  -1   8   3     8459.02     9789.18    514.27 o 
   0   8   3    17666.35    16886.17    693.05 o 
   1   8   3      669.32     1383.88    245.58 o 
   2   8   3     7685.71     8786.19    482.35 o 
   3   8   3      716.26      769.67    272.30 o 
   4   8   3     3426.80     3901.44    346.10 o 
   5   8   3     2052.25     1749.10    252.38 o 
   6   8   3        7.96     -150.07    150.07 o 
   7   8   3       16.27     -154.30    154.30 o 
   8   8   3      696.53      810.99    220.52 o 
   9   8   3     1135.22     1257.68    247.66 o 
  10   8   3     3394.82     3141.88    335.26 o 
  11   8   3     3677.72     3914.42    359.97 o 
  12   8   3     8261.79     8421.77   1551.88 o 
  13   8   3     6250.88     6423.06   1080.94 o 
  14   8   3     9562.20    10365.79    747.01 o 
  15   8   3     8481.70    10384.66   1327.47 o 
  16   8   3     6757.94     8300.33   1235.81 o 
  17   8   3     4440.71     5662.07    574.07 o 
  18   8   3     4751.42     5962.26    602.98 o 
  19   8   3     1914.43     1866.25    790.16 o 
  20   8   3     2791.80     2583.93    435.38 o 
  21   8   3     1408.82     1223.66    398.24 o 
  22   8   3      609.83      352.66    317.26 o 
  23   8   3      331.00      582.01    344.66 o 
  24   8   3       16.82      -31.35    278.69 o 
  25   8   3       36.27      183.99    313.96 o 
  26   8   3      354.42      157.37    320.99 o 
  27   8   3      337.98       61.19    327.96 o 
  28   8   3     1403.73     1345.26    427.44 o 
 -26   9   3     3536.21     3152.34    549.30 o 
 -25   9   3     2948.51     2841.69    613.17 o 
 -24   9   3     3058.92     2518.23    651.09 o 
 -23   9   3      873.07      827.98    366.04 o 
 -22   9   3     1713.61     1433.20    406.09 o 
 -21   9   3       22.90     -263.01    272.22 o 
 -20   9   3      605.87      675.48    486.74 o 
 -19   9   3      116.95     -200.76    255.11 o 
 -18   9   3       10.99     -148.50    423.53 o 
 -17   9   3     1343.14     1275.28    279.99 o 
 -16   9   3      318.55      151.44    214.88 o 
 -15   9   3     5000.22     4875.77    468.33 o 
 -14   9   3     2411.86     3004.44    676.87 o 
 -13   9   3     7515.64     7611.98    570.92 o 
 -12   9   3     5670.44     5148.72    432.59 o 
 -11   9   3     7982.44     7601.10    505.96 o 
 -10   9   3     9093.39     9271.98    548.94 o 
  -9   9   3     6075.18     5418.81    434.85 o 
  -8   9   3    11200.14    10884.62    497.19 o 
  -7   9   3     4130.15     4139.84    331.91 o 
  -6   9   3     5613.66     4989.76    351.72 o 
  -5   9   3     3022.81     3720.57    398.86 o 
  -4   9   3     2889.39     2462.15    276.45 o 
  -3   9   3      865.25      581.66    326.64 o 
  -2   9   3     3585.40     2852.23    287.43 o 
  -1   9   3       45.19       47.58    163.70 o 
   0   9   3      966.47      474.32    189.09 o 
   1   9   3     1963.31     1918.19    252.78 o 
   2   9   3     1266.29      908.92    211.59 o 
   3   9   3     5947.68     6196.23    486.31 o 
   4   9   3     6710.63     6711.73    401.31 o 
   5   9   3     4845.75     4856.79    437.04 o 
   6   9   3    10468.76    11022.55    505.50 o 
   7   9   3     3701.83     4254.54    336.19 o 
   8   9   3     8851.26     9517.56    554.19 o 
   9   9   3     3534.14     3872.76    395.74 o 
  10   9   3     5542.51     5070.14    569.68 o 
  11   9   3     2048.19     2576.74    628.97 o 
  12   9   3     7939.95     8980.06    723.62 o 
  13   9   3      805.66     1024.25    355.50 o 
  14   9   3     5528.01     6019.15    884.98 o 
  15   9   3       21.25     -137.00    279.34 o 
  16   9   3      307.56     -143.01    269.92 o 
  17   9   3     2204.15     2179.95    437.41 o 
  18   9   3      798.17      806.74    346.15 o 
  19   9   3     3124.28     3275.39    511.18 o 
  20   9   3     2439.17     2628.77    479.25 o 
  21   9   3     2255.54     1964.99    422.38 o 
  22   9   3     3491.55     4990.14   1216.85 o 
  23   9   3     2831.25     3586.31    567.91 o 
  24   9   3     3891.55     3230.96    745.91 o 
 -21  10   3     2734.91     2871.93    520.91 o 
 -20  10   3     2108.75     1712.50    444.73 o 
 -19  10   3     2295.31     2507.31    505.81 o 
 -18  10   3     5168.51     4336.71    954.52 o 
 -17  10   3     1575.49     1732.68    730.11 o 
 -16  10   3     5776.67     6120.47    641.71 o 
 -15  10   3      740.41      743.16    276.14 o 
 -14  10   3     3625.41     2904.76    387.18 o 
 -13  10   3        0.51      -94.07    216.22 o 
 -12  10   3     1702.57     1808.77    313.70 o 
 -11  10   3      972.93     1056.40    276.08 o 
 -10  10   3      452.52      427.03    242.62 o 
  -9  10   3     2060.21     1794.30    322.05 o 
  -8  10   3       65.29      331.61    226.15 o 
  -7  10   3     4466.92     4429.74    419.58 o 
  -6  10   3        8.33      251.75    190.73 o 
  -5  10   3     9179.83     8874.82    482.80 o 
  -4  10   3     2266.25     2289.61    335.39 o 
  -3  10   3    12154.22    11033.37    540.77 o 
  -2  10   3     8072.07     8701.70    479.13 o 
  -1  10   3     9375.02     9519.35    502.69 o 
   0  10   3     7161.08     6948.74    435.84 o 
   1  10   3     3695.13     3238.75    337.59 o 
   2  10   3     4224.15     3784.68    340.86 o 
   3  10   3      930.59      701.82    264.55 o 
   4  10   3     3243.30     2482.32    297.91 o 
   5  10   3        2.15       36.38    191.56 o 
   6  10   3     1729.90     1233.26    295.02 o 
   7  10   3     1234.02      771.24    445.65 o 
   8  10   3      179.73      337.70    315.00 o 
   9  10   3     4115.54     4003.05    545.39 o 
  10  10   3       45.47      161.81    287.66 o 
  11  10   3     6965.92     6652.39   1412.81 o 
  12  10   3      877.34      864.43    381.21 o 
  13  10   3     7340.90     7406.74    821.77 o 
  14  10   3     3665.57     4279.02    663.74 o 
  15  10   3     4671.26     5370.87   1248.46 o 
  16  10   3     5709.09     5446.46    659.55 o 
  17  10   3     2597.65     2888.45    979.80 o 
  18  10   3     4558.85     3535.64    570.83 o 
  19  10   3     1150.77     1201.05    416.48 o 
 -13  11   3     2885.81     2740.21    504.56 o 
 -12  11   3      362.45      413.15    279.63 o 
 -11  11   3     1638.81     1757.70    452.85 o 
 -10  11   3      672.51      249.52    267.32 o 
  -9  11   3      466.41      407.49    271.03 o 
  -8  11   3     2332.56     2088.35    349.52 o 
  -7  11   3        1.38      446.75    261.07 o 
  -6  11   3     3894.00     3076.69    409.52 o 
  -5  11   3      342.26      992.31    304.89 o 
  -4  11   3     3043.97     2454.98    318.33 o 
  -3  11   3     1610.98     1797.33    364.96 o 
  -2  11   3     2069.00     1907.09    381.38 o 
  -1  11   3     2612.56     2542.77    323.19 o 
   0  11   3      824.70      866.31    261.39 o 
   1  11   3     2609.92     2161.68    441.60 o 
   2  11   3       49.70      257.90    220.06 o 
   3  11   3     2616.13     2347.00    502.21 o 
   4  11   3      440.34      203.80    289.41 o 
   5  11   3     1530.81     1300.63    474.10 o 
   6  11   3     1895.43     1005.09    388.88 o 
   7  11   3      498.68      841.00    369.85 o 
   8  11   3     2579.56     1975.17    443.23 o 
   9  11   3       26.32      -26.53    338.91 o 
  10  11   3     2051.94     1987.69    540.47 o 
  11  11   3      132.58       52.13    343.83 o 
 -42   0   4     1634.05     1188.40    537.31 o 
 -41   0   4      270.44      -63.21    391.92 o 
 -40   0   4     4590.65     4658.80    739.59 o 
 -39   0   4      664.59      922.91    461.45 o 
 -38   0   4     4837.95     4753.62    701.66 o 
 -37   0   4      790.78      783.84    429.85 o 
 -36   0   4     9466.73     9376.43    599.42 o 
 -35   0   4      920.76     1580.30    304.99 o 
 -34   0   4    12642.79    14094.36   2041.78 o 
 -33   0   4     1262.52     1567.49    277.02 o 
 -32   0   4    14197.38    13721.55    700.70 o 
 -31   0   4      728.92     1040.49    258.04 o 
 -30   0   4     3505.02     3852.92    374.36 o 
 -29   0   4        3.56      -79.30    169.97 o 
 -28   0   4       30.72      -90.08    168.27 o 
 -27   0   4       14.70     -154.16    154.16 o 
 -26   0   4      357.71      117.25    177.00 o 
 -25   0   4      452.79      338.57    167.22 o 
 -24   0   4    12986.87    12922.41    910.27 o 
 -23   0   4     1185.34     1109.39    202.46 o 
 -22   0   4    19548.87    17222.21    565.70 o 
 -21   0   4     1653.05     1592.07    196.88 o 
 -20   0   4    54378.48    51680.40   1433.76 o 
 -19   0   4     3493.77     3617.19    265.93 o 
 -18   0   4    53074.32    48416.71   1655.85 o 
 -16   0   4   139458.27   129689.48   4145.62 o 
 -15   0   4     7152.04     7900.04    474.10 o 
 -14   0   4   134960.17   143858.39   6084.25 o 
 -13   0   4     1998.15     2058.67    178.79 o 
 -12   0   4    12666.37    15055.74    635.29 o 
 -11   0   4      689.38      769.61    116.22 o 
 -10   0   4      755.39      221.25     84.93 o 
  -9   0   4      923.28      859.14     99.90 o 
  -8   0   4    17552.89    14134.42    733.27 o 
  -7   0   4      217.21      158.03    101.14 o 
  -6   0   4    10718.50    14779.20    739.59 o 
  -5   0   4     4373.08     4481.80    278.14 o 
  -4   0   4   400430.19   397571.78  17364.61 o 
  -3   0   4    10934.41     7275.82    379.28 o 
  -2   0   4   213036.22   247074.25  10809.42 o 
  -1   0   4     2812.50     1788.93    139.07 o 
   0   0   4   257558.45   307758.72  13458.05 o 
   1   0   4    10169.51     6535.80    234.63 o 
   2   0   4   309076.50   366824.97  16056.10 o 
   3   0   4     2026.33     1380.51    198.74 o 
   4   0   4    18075.36    14957.06    426.10 o 
   5   0   4      216.11      201.08     52.19 o 
   6   0   4     2561.94     2916.49    133.86 o 
   7   0   4     2728.35     2422.38    123.47 o 
   8   0   4   144441.92   153531.50   3955.43 o 
   9   0   4     1662.95     1608.85    160.15 o 
  10   0   4    86925.48    76849.16   2027.06 o 
  11   0   4     1773.22     1301.47    184.58 o 
  12   0   4   119949.27   120570.30   3140.18 o 
  13   0   4     1377.88     1378.04    195.96 o 
  14   0   4    91146.40    95603.86   2523.35 o 
  15   0   4     2773.00     4075.41    603.68 o 
  16   0   4   215018.02   223412.41   5770.42 o 
  18   0   4    30787.57    31226.91    910.70 o 
  19   0   4        1.91       78.51    100.45 o 
  20   0   4     4955.14     6675.42    297.69 o 
  21   0   4        8.40       42.45     97.65 o 
  22   0   4     1320.85     1565.69    213.74 o 
  23   0   4        0.16      147.92    147.27 o 
  24   0   4      711.25      754.82    187.10 o 
  25   0   4       37.07      107.46    284.46 o 
  26   0   4     8865.90    10594.50    878.66 o 
  27   0   4       74.73      328.71    335.03 o 
  28   0   4    24535.27    23553.16   1517.11 o 
  29   0   4       81.77      366.64    347.67 o 
  30   0   4    23735.08    23704.87   1542.40 o 
  31   0   4       60.63      480.42    347.67 o 
  32   0   4    19547.01    21290.13   1460.22 o 
  33   0   4      312.29      524.67    366.64 o 
  34   0   4    13357.33    14222.92   1156.80 o 
  35   0   4       29.94      859.70    404.56 o 
  36   0   4     3948.97     4007.70    714.31 o 
  37   0   4       14.09      -88.50    347.67 o 
  38   0   4      683.41       37.93    391.92 o 
  39   0   4        1.69     -183.32    391.92 o 
 -42   1   4     4772.05     4203.66    771.20 o 
 -41   1   4      195.32      576.44    327.42 o 
 -40   1   4     2679.68     2859.04    486.74 o 
 -39   1   4      106.89      107.46    270.18 o 
 -38   1   4      583.10      412.85    224.58 o 
 -37   1   4        0.66     -178.79    182.60 o 
 -36   1   4       17.41     -169.26    169.26 o 
 -35   1   4      335.75      -32.96    248.50 o 
 -34   1   4     1664.77     1505.53    304.14 o 
 -33   1   4      840.64      787.57    178.00 o 
 -32   1   4     7480.85     8285.22    381.77 o 
 -31   1   4      694.75      697.82    163.65 o 
 -30   1   4    12134.85    12341.22    470.48 o 
 -29   1   4     1532.70     1429.62    185.71 o 
 -28   1   4    38455.58    38896.27   1029.37 o 
 -27   1   4     2801.81     3358.65    233.57 o 
 -26   1   4    27536.21    27780.11    769.36 o 
 -25   1   4      982.20     1377.44    159.89 o 
 -24   1   4    20373.98    20536.57    529.26 o 
 -23   1   4      829.56      552.19    104.65 o 
 -22   1   4    11280.39    10125.86    433.10 o 
 -21   1   4        1.13       -9.17     90.24 o 
 -20   1   4     1150.15     1299.59    140.11 o 
 -19   1   4       18.06       50.11     82.32 o 
 -18   1   4      105.79      276.67     89.60 o 
 -17   1   4      549.91      843.78    136.89 o 
 -16   1   4     3464.81     4894.96    207.69 o 
 -15   1   4     2910.31     2165.21    148.72 o 
 -14   1   4    49550.13    51174.11   1207.32 o 
 -13   1   4     4695.73     4119.79    176.02 o 
 -12   1   4    97386.03    92254.38   2089.18 o 
 -11   1   4     3244.05     2904.47    162.67 o 
 -10   1   4    32115.23    36015.30   1133.17 o 
  -9   1   4     4018.36     3112.18    255.77 o 
  -8   1   4   110885.02   117735.97   3032.78 o 
  -7   1   4     2279.50     1651.41    199.29 o 
  -6   1   4    16610.70    20572.40    579.02 o 
  -5   1   4      837.90      627.62    167.51 o 
  -4   1   4     4852.83     6431.62    219.88 o 
  -3   1   4      723.35      601.31     64.41 o 
  -2   1   4    41159.45    40648.07    923.32 o 
  -1   1   4      572.34      672.25     51.23 o 
   0   1   4   115772.38   119132.37   2940.09 o 
   1   1   4      670.63      389.14     45.93 o 
   2   1   4     1778.08     1485.23     70.01 o 
   3   1   4      163.02       98.78     77.32 o 
   4   1   4    98625.61   105542.59   2749.25 o 
   5   1   4     2539.24     2232.86    123.98 o 
   6   1   4    54667.14    59088.81   1349.67 o 
   7   1   4     2634.13     2236.87    109.49 o 
   8   1   4   124005.27   134948.89   3024.03 o 
   9   1   4      790.52     1084.44     69.54 o 
  10   1   4    36312.63    39691.48    837.67 o 
  11   1   4      763.54      505.77     84.70 o 
  12   1   4   153532.41   154772.98   3098.31 o 
  13   1   4     3629.27     3428.70    198.83 o 
  14   1   4    70102.34    69690.13   1448.43 o 
  15   1   4        0.77      -67.57     78.98 o 
  16   1   4     7311.36     8339.73    227.99 o 
  17   1   4      174.26      104.94     64.87 o 
  18   1   4    14066.59    13815.45    335.34 o 
  19   1   4      178.97      350.17     82.45 o 
  20   1   4    25063.87    25454.28    649.36 o 
  21   1   4      242.94      392.78     96.42 o 
  22   1   4    24897.51    23866.87    590.32 o 
  23   1   4      369.12      384.73    123.32 o 
  24   1   4    37347.63    34169.94   1069.39 o 
  25   1   4      387.73      587.88    223.49 o 
  26   1   4    22725.83    23913.26    822.46 o 
  27   1   4       12.53      582.75    235.76 o 
  28   1   4     9358.11     9341.04    630.06 o 
  29   1   4        0.55       32.37    220.95 o 
  30   1   4     8319.96     7892.53    603.38 o 
  31   1   4        5.98      -16.33    212.33 o 
  32   1   4      278.33      663.74    407.72 o 
  33   1   4      136.61      -85.34    241.37 o 
  34   1   4     4608.96     3556.42   1194.73 o 
  35   1   4      210.30      230.28    407.72 o 
  36   1   4     6187.15     5830.06    582.68 o 
  37   1   4       47.25      139.22    276.16 o 
  38   1   4     3376.07     3120.95    641.61 o 
  39   1   4        6.19      557.34    318.45 o 
 -42   2   4      733.21      373.45    606.84 o 
 -41   2   4      451.58      524.50    382.44 o 
 -40   2   4     2714.25     1849.39    400.43 o 
 -39   2   4      957.11      882.19    270.02 o 
 -38   2   4     4693.48     5122.03    424.70 o 
 -37   2   4      635.34      823.18    245.22 o 
 -36   2   4     6341.88     6083.05    597.93 o 
 -35   2   4      356.38      486.36    215.93 o 
 -34   2   4     9350.90     8978.56    498.57 o 
 -33   2   4     1427.92     1031.06    228.57 o 
 -32   2   4    19927.70    18340.25    868.13 o 
 -31   2   4      750.57      639.47    162.11 o 
 -30   2   4     9098.07     8476.17    455.72 o 
 -29   2   4     1494.17     1960.27    210.96 o 
 -28   2   4     1993.57     2557.08    237.22 o 
 -27   2   4     3215.74     2975.73    261.23 o 
 -26   2   4     6975.73     6372.94    299.10 o 
 -25   2   4     2069.73     1660.07    164.49 o 
 -24   2   4     6824.97     7654.42    287.55 o 
 -23   2   4     3167.05     3297.58    196.95 o 
 -22   2   4    18473.46    18185.12    487.61 o 
 -21   2   4     3771.33     3975.14    222.15 o 
 -20   2   4    61181.14    62781.42   1509.06 o 
 -19   2   4     2217.15     2752.89    197.08 o 
 -18   2   4    39254.72    45905.93   1323.23 o 
 -17   2   4     2113.47     2229.34    181.00 o 
 -16   2   4    39005.87    42839.66   1211.36 o 
 -15   2   4      482.96      232.88     96.90 o 
 -14   2   4    11537.34    10975.88    392.58 o 
 -13   2   4     2562.50     1928.68    183.42 o 
 -12   2   4      591.37      789.36    116.03 o 
 -11   2   4      146.67      215.40     83.55 o 
 -10   2   4       67.14       24.80     71.64 o 
  -9   2   4     3027.74     3509.06    183.60 o 
  -8   2   4     1294.16     1141.96    177.00 o 
  -7   2   4    13455.02    11456.93    460.39 o 
  -6   2   4    80855.13    86920.15   1948.94 o 
  -5   2   4     2629.66     1568.27    138.70 o 
  -4   2   4   275276.03   319431.28   8023.93 o 
  -3   2   4     3643.73     2686.57    220.51 o 
  -2   2   4    86608.61    96120.04   2497.16 o 
  -1   2   4     1234.44     1317.58    105.55 o 
   0   2   4    29338.31    34368.93    940.89 o 
   1   2   4     1630.56     1277.46    127.74 o 
   2   2   4    70014.48    80828.90   1643.22 o 
   3   2   4       17.75       16.12     49.96 o 
   4   2   4    33864.88    35924.75    847.94 o 
   5   2   4       25.67       86.58     49.96 o 
   6   2   4    10072.46    10225.25    296.84 o 
   7   2   4     3826.97     3760.07    137.17 o 
   8   2   4    11213.85    11718.70    295.57 o 
   9   2   4     4602.70     4300.26    130.64 o 
  10   2   4    15368.02    15752.11    336.84 o 
  11   2   4     2203.32     2974.24    154.53 o 
  12   2   4    44306.99    47126.75   1000.95 o 
  13   2   4     5122.65     4620.22    165.81 o 
  14   2   4    80660.08    83043.73   1710.94 o 
  15   2   4     2022.47     2270.97    119.85 o 
  16   2   4    79650.80    76302.62   1582.97 o 
  17   2   4      452.31      623.18    105.41 o 
  18   2   4    20944.67    23630.00   1243.87 o 
  19   2   4        4.68      -37.42     72.74 o 
  20   2   4     8373.57     7249.52    360.92 o 
  21   2   4      199.76      235.79    127.74 o 
  22   2   4     4959.17     4888.04    341.59 o 
  23   2   4      568.78      387.92    175.42 o 
  24   2   4      213.13      116.84    114.61 o 
  25   2   4      388.21      463.01    141.95 o 
  26   2   4     2600.92     3092.95    288.25 o 
  27   2   4      433.45      363.16    185.74 o 
  28   2   4     4011.83     3833.80    329.22 o 
  29   2   4      400.61      853.63    331.87 o 
  30   2   4     9780.57    11038.73    812.29 o 
  31   2   4      272.05      461.66    429.85 o 
  32   2   4    13646.31    13012.82    770.96 o 
  33   2   4       77.38      250.39    263.61 o 
  34   2   4     9014.26     8730.63   1286.38 o 
  35   2   4       38.27     -101.65    243.01 o 
  36   2   4     2325.67     1705.28    603.68 o 
  37   2   4      199.65      754.50    372.96 o 
  38   2   4      783.53      982.67    359.63 o 
  39   2   4      108.33      349.85    467.78 o 
 -41   3   4       20.95      240.11    271.01 o 
 -40   3   4      227.02      151.58    243.99 o 
 -39   3   4      321.73      599.81    263.97 o 
 -38   3   4      147.85      509.24    262.89 o 
 -37   3   4      441.95      817.60    257.27 o 
 -36   3   4      764.04     1143.22    272.76 o 
 -35   3   4      845.78      860.52    258.77 o 
 -34   3   4      257.82      538.30    232.22 o 
 -33   3   4     1094.42      604.75    221.39 o 
 -32   3   4      142.93      256.66    192.87 o 
 -31   3   4      375.78      131.73    149.80 o 
 -30   3   4     1421.61      667.24    172.98 o 
 -29   3   4      404.36      253.27    131.33 o 
 -28   3   4    11664.34    11954.53    465.35 o 
 -27   3   4     1771.86     1518.10    214.61 o 
 -26   3   4    10380.96    11054.88    435.16 o 
 -25   3   4      127.95      156.70    126.93 o 
 -24   3   4     2648.72     3239.46    352.43 o 
 -23   3   4     3231.37     3312.27    233.21 o 
 -22   3   4     3189.55     4448.59    292.85 o 
 -21   3   4     1685.24     1562.66    192.56 o 
 -20   3   4     3794.81     3564.76    253.59 o 
 -19   3   4     3546.38     4233.38    268.24 o 
 -18   3   4      205.00      523.51    136.41 o 
 -17   3   4     5463.35     5207.26    362.41 o 
 -16   3   4      336.27     1002.71    211.01 o 
 -15   3   4     1273.91     1001.95    146.10 o 
 -14   3   4    11417.61    10368.27    397.81 o 
 -13   3   4     4973.56     4952.38    257.85 o 
 -12   3   4    48804.09    57468.04   1356.68 o 
 -11   3   4    11218.15    12281.73    403.28 o 
 -10   3   4    16962.54    17133.87    518.24 o 
  -9   3   4        3.39      106.27     68.83 o 
  -8   3   4    25317.84    23464.30    594.82 o 
  -7   3   4     5249.24     5553.41    234.44 o 
  -6   3   4    77983.34    87567.66   2308.92 o 
  -5   3   4     1539.97     1657.54    174.32 o 
  -4   3   4    18975.11    18861.89    577.57 o 
  -3   3   4     8085.54     7770.72    297.69 o 
  -2   3   4     2585.41     2600.44    261.67 o 
  -1   3   4     9568.35     9352.25    392.57 o 
   0   3   4     1635.20     2354.18    158.89 o 
   1   3   4     6964.75     7437.33    291.74 o 
   2   3   4     1766.11     1327.38    131.01 o 
   3   3   4      821.57      866.84    112.14 o 
   4   3   4      178.27      103.10    112.57 o 
   5   3   4     1191.01     1064.59    105.20 o 
   6   3   4    11080.94    14655.05    417.10 o 
   7   3   4      484.66      701.79    124.12 o 
   8   3   4     4163.31     4591.42    217.15 o 
   9   3   4       47.20      -11.29     74.29 o 
  10   3   4       52.66      153.44     84.16 o 
  11   3   4     6901.63     6873.25    257.02 o 
  12   3   4       91.42      293.79     93.06 o 
  13   3   4     6337.62     5809.67    240.01 o 
  14   3   4       78.48      178.50     82.33 o 
  15   3   4     6905.67     7272.58    238.00 o 
  16   3   4     5495.97     5836.49    213.89 o 
  17   3   4     6062.12     6792.75    235.16 o 
  18   3   4     5294.62     5448.53    212.49 o 
  19   3   4     2956.73     3022.73    255.40 o 
  20   3   4     3581.42     3266.55    265.84 o 
  21   3   4      899.64      850.74    180.60 o 
  22   3   4     2326.96     2482.08    255.00 o 
  23   3   4      367.91      633.48    178.47 o 
  24   3   4       54.01       -7.82    159.67 o 
  25   3   4        1.82        2.08    135.85 o 
  26   3   4      705.49     1321.54    203.60 o 
  27   3   4     1259.33     1100.60    198.75 o 
  28   3   4     1199.27     1076.70    349.14 o 
  29   3   4     1691.19     1851.38    279.75 o 
  30   3   4     1022.40     1248.72    416.50 o 
  31   3   4     1203.66     1490.59    388.76 o 
  32   3   4      182.16      508.38    398.24 o 
  33   3   4     1389.59     1691.43    385.07 o 
  34   3   4        7.13      283.36    304.94 o 
  35   3   4      938.70      970.59    340.87 o 
  36   3   4      388.77      691.59    322.93 o 
  37   3   4      237.26      334.94    310.44 o 
  38   3   4      174.62      364.20    512.03 o 
 -40   4   4        1.78      175.38    278.29 o 
 -39   4   4      461.94       40.78    255.76 o 
 -38   4   4       49.41      -24.75    239.77 o 
 -37   4   4       73.52     -218.28    218.28 o 
 -36   4   4      158.80     -221.55    221.55 o 
 -35   4   4       38.89      -11.58    218.85 o 
 -34   4   4      241.61      -42.93    272.35 o 
 -33   4   4       97.72      605.15    392.95 o 
 -32   4   4     1320.59      726.53    240.05 o 
 -31   4   4      485.68      613.09    239.86 o 
 -30   4   4     1795.82     2218.93    269.16 o 
 -29   4   4     3465.09     3371.21    253.85 o 
 -28   4   4       36.44      340.42    151.42 o 
 -27   4   4     6134.13     7165.34    543.12 o 
 -26   4   4      280.20      644.39    254.67 o 
 -25   4   4     2541.27     2292.49    292.13 o 
 -24   4   4     1599.25     1160.95    314.78 o 
 -23   4   4     3937.66     4662.81    284.73 o 
 -22   4   4      596.83      513.19    182.48 o 
 -21   4   4     2673.31     2763.91    253.90 o 
 -20   4   4     2339.74     2541.30    248.79 o 
 -19   4   4        0.33      -88.25     88.25 o 
 -18   4   4      398.14      367.96    112.84 o 
 -17   4   4      858.90      739.94    129.73 o 
 -16   4   4     2791.62     3107.77    199.89 o 
 -15   4   4     4514.42     4679.07    206.01 o 
 -14   4   4       29.01      230.20     86.68 o 
 -13   4   4    12891.57    13939.58    411.61 o 
 -12   4   4     6614.87     8618.08    297.02 o 
 -11   4   4    14225.61    14036.97    478.13 o 
 -10   4   4     1683.32     3660.70    278.46 o 
  -9   4   4    13705.55    12813.33    475.28 o 
  -8   4   4       94.44      271.58    111.99 o 
  -7   4   4    25669.57    26514.80    797.77 o 
  -6   4   4    18933.97    19618.58    768.46 o 
  -5   4   4     4322.72     4535.72    238.15 o 
  -4   4   4      964.25     1704.59    162.91 o 
  -3   4   4      441.82      329.33    107.76 o 
  -2   4   4      155.11      210.42    209.65 o 
  -1   4   4     1535.74     1931.63    303.31 o 
   0   4   4      350.88      134.56    159.00 o 
   1   4   4     5513.45     4974.04    258.61 o 
   2   4   4     1085.39     1262.15    155.35 o 
   3   4   4    12100.66    11234.43    421.75 o 
   4   4   4     8071.02     9493.32    384.70 o 
   5   4   4    31187.54    32322.79    966.09 o 
   6   4   4       14.81      122.94    118.13 o 
   7   4   4    25951.23    24988.69    782.33 o 
   8   4   4     2693.13     4506.22    280.77 o 
   9   4   4    12388.92    10932.31    419.70 o 
  10   4   4       50.44      -21.12     94.84 o 
  11   4   4     4623.63     4195.37    321.51 o 
  12   4   4      149.84      317.52    133.21 o 
  13   4   4       39.09      128.10     96.36 o 
  14   4   4      377.71      721.08    124.34 o 
  15   4   4     1298.49      818.59    196.17 o 
  16   4   4      201.47      524.85    123.71 o 
  17   4   4     1068.39     1200.55    202.82 o 
  18   4   4      215.69      204.25    153.14 o 
  19   4   4     6601.37     6722.11    465.47 o 
  20   4   4     4107.84     5313.64    365.09 o 
  21   4   4     8973.11     9703.25    479.45 o 
  22   4   4      786.87     1228.58    238.53 o 
  23   4   4     4059.45     4048.41    496.81 o 
  24   4   4     2901.18     2368.19    415.15 o 
  25   4   4     1164.71     1415.61    254.64 o 
  26   4   4       46.36      -26.13    185.06 o 
  27   4   4      835.47      938.57    343.40 o 
  28   4   4       12.77      -53.18    160.27 o 
  29   4   4      368.73      522.34    188.92 o 
  30   4   4        0.60     -176.89    176.89 o 
  31   4   4        0.76     -160.14    208.03 o 
  32   4   4      143.44       34.54    271.61 o 
  33   4   4      158.74       28.42    283.18 o 
  34   4   4       12.10      655.77    758.56 o 
  35   4   4      560.18      220.95    331.90 o 
  36   4   4      178.38     -114.48    363.47 o 
  37   4   4      746.91      704.66    372.00 o 
 -38   5   4       89.06      409.75    301.52 o 
 -37   5   4     2749.80     2619.30    398.35 o 
 -36   5   4        5.33      479.42    267.50 o 
 -35   5   4     2412.51     2537.58    369.46 o 
 -34   5   4       80.27       93.01    236.52 o 
 -33   5   4      580.93      463.18    247.95 o 
 -32   5   4     1446.52     1107.54    245.31 o 
 -31   5   4      574.49      820.02    213.33 o 
 -30   5   4      740.67      875.62    257.10 o 
 -29   5   4       32.63      -17.36    200.25 o 
 -28   5   4      296.97      257.67    210.83 o 
 -27   5   4     1770.21     1604.67    227.03 o 
 -26   5   4     5560.65     5167.38    290.64 o 
 -25   5   4     2723.12     2311.91    212.54 o 
 -24   5   4     8288.55     8650.04    353.64 o 
 -23   5   4     2982.81     3063.16    229.74 o 
 -22   5   4      246.71      106.55    123.98 o 
 -21   5   4     5390.99     6097.08    385.95 o 
 -20   5   4       11.63      287.61    139.51 o 
 -19   5   4     8356.81     7984.13    385.80 o 
 -18   5   4       69.17      120.30    127.19 o 
 -17   5   4     5099.92     5184.10    305.04 o 
 -16   5   4     3019.47     3746.43    327.96 o 
 -15   5   4     1882.78     2168.49    537.31 o 
 -14   5   4      552.94      895.96    145.03 o 
 -13   5   4      347.39      145.08    107.81 o 
 -12   5   4      140.48      262.68    115.95 o 
 -11   5   4      576.57      725.31    154.57 o 
 -10   5   4    17981.79    17732.74    650.75 o 
  -9   5   4       25.26       80.60    102.17 o 
  -8   5   4    11509.26    12502.42    470.01 o 
  -7   5   4    13527.48    14124.31    634.29 o 
  -6   5   4      916.57     1404.43    176.22 o 
  -5   5   4    21669.40    20433.32    678.57 o 
  -4   5   4     3319.33     4058.06    382.86 o 
  -3   5   4    11725.77    11827.93    597.28 o 
  -2   5   4      363.90      468.31    138.59 o 
  -1   5   4    12126.76    11776.84    461.40 o 
   0   5   4     1790.25     2161.86    202.96 o 
   1   5   4    17456.91    15735.40    559.08 o 
   2   5   4     5065.36     4861.05    369.50 o 
   3   5   4     1491.70     2078.72    198.07 o 
   4   5   4    14022.25    14886.80    545.73 o 
   5   5   4      599.83      484.67    131.98 o 
   6   5   4     7286.83     7554.04    467.86 o 
   7   5   4       28.64      -30.03    105.33 o 
   8   5   4     3575.48     3621.47    269.53 o 
   9   5   4     3893.29     3957.33    271.42 o 
  10   5   4     5352.00     7413.07    438.47 o 
  11   5   4    11606.57    12738.65    504.78 o 
  12   5   4      748.91     1268.05    165.73 o 
  13   5   4    11834.33    11741.19    427.74 o 
  14   5   4     1267.66     1340.47    174.47 o 
  15   5   4     7773.45     8324.99    528.28 o 
  16   5   4     2248.45     2951.26    303.60 o 
  17   5   4     4626.63     5194.83    372.29 o 
  18   5   4     9696.34    11812.71    883.11 o 
  19   5   4     4845.29     4362.07    421.74 o 
  20   5   4     3885.61     5120.28    382.43 o 
  21   5   4     5231.97     6019.04    533.13 o 
  22   5   4      372.70       24.72    193.36 o 
  23   5   4      104.05     -112.73    253.54 o 
  24   5   4       39.95      323.14    204.37 o 
  25   5   4     1183.17     1454.26    270.15 o 
  26   5   4      254.33      575.31    233.36 o 
  27   5   4     1339.91     1200.92    297.96 o 
  28   5   4      322.14      -16.42    220.13 o 
  29   5   4     1835.58     1947.63    318.47 o 
  30   5   4      937.32     1219.40    324.66 o 
  31   5   4     2566.10     3167.49    388.37 o 
  32   5   4      298.55      803.54    281.91 o 
  33   5   4     1801.74     1725.50    363.60 o 
  34   5   4      385.05      634.10    654.25 o 
  35   5   4     1540.40     1523.63    433.30 o 
 -36   6   4     3745.17     3191.93    438.39 o 
 -35   6   4      988.75     1082.07    330.07 o 
 -34   6   4     2808.86     3435.99    413.18 o 
 -33   6   4     1671.83     1693.74    351.49 o 
 -32   6   4     2186.53     1969.51    358.68 o 
 -31   6   4     3225.28     2469.59    367.31 o 
 -30   6   4     2526.52     2311.57    344.93 o 
 -29   6   4     3244.66     3039.11    455.66 o 
 -28   6   4      194.52      139.90    328.71 o 
 -27   6   4     4927.06     5501.87    973.48 o 
 -26   6   4     2612.57     3557.51    821.77 o 
 -25   6   4     3270.21     3540.09    347.41 o 
 -24   6   4     7980.93     9142.95    505.21 o 
 -23   6   4      442.57      697.37    211.01 o 
 -22   6   4     6512.98     8198.15    572.00 o 
 -21   6   4       70.28      208.27    168.61 o 
 -20   6   4     7494.46     9247.74    482.91 o 
 -19   6   4      746.46      571.95    297.10 o 
 -18   6   4    10888.28    10682.28    597.16 o 
 -17   6   4     7145.16     5926.75    446.41 o 
 -16   6   4    11374.66    12783.34    652.18 o 
 -15   6   4    10123.46    11271.20    602.19 o 
 -14   6   4     4046.78     3774.19    359.30 o 
 -13   6   4     6649.10     5824.64    323.46 o 
 -12   6   4      213.98      -21.91    121.62 o 
 -11   6   4    13292.39    13756.26    526.37 o 
 -10   6   4      443.75      680.11    198.77 o 
  -9   6   4    17663.76    17249.87    622.51 o 
  -8   6   4     9088.62    10499.51    565.42 o 
  -7   6   4     9478.18     8749.51    737.33 o 
  -6   6   4    24957.00    26566.46    864.94 o 
  -5   6   4      946.55     1363.22    192.33 o 
  -4   6   4    21337.56    24359.40    811.06 o 
  -3   6   4       43.86      113.06    127.32 o 
  -2   6   4    21660.74    20723.90    717.45 o 
  -1   6   4       13.51       95.70    120.33 o 
   0   6   4    10300.39    11477.40    478.90 o 
   1   6   4     2109.64     1955.17    221.07 o 
   2   6   4     1172.04     1054.88    183.03 o 
   3   6   4     6360.50     6353.88    351.97 o 
   4   6   4      264.41      102.56    127.28 o 
   5   6   4    11840.96    12466.53    517.24 o 
   6   6   4       47.03        8.76    136.56 o 
   7   6   4    11275.10    12226.14    514.82 o 
   8   6   4     1169.25     1140.33    204.65 o 
   9   6   4    10605.23     9297.68    449.07 o 
  10   6   4     4936.61     5743.97    357.94 o 
  11   6   4     4471.50     4878.71    330.48 o 
  12   6   4     6756.89     7494.21    402.34 o 
  13   6   4      342.89      531.31    247.41 o 
  14   6   4    14907.51    16059.36    824.93 o 
  15   6   4       87.15      288.73    234.63 o 
  16   6   4    10781.55    10376.61    631.52 o 
  17   6   4      651.22      662.03    211.93 o 
  18   6   4     3364.24     3900.12    366.41 o 
  19   6   4     6896.52     7548.96    482.18 o 
  20   6   4     3248.73     3528.04    366.51 o 
  21   6   4     9190.14    10175.41    569.50 o 
  22   6   4      998.23     1655.05    288.21 o 
  23   6   4     4630.86     4322.21    406.57 o 
  24   6   4       19.16      -64.18    204.88 o 
  25   6   4     4107.92     4027.77    412.34 o 
  26   6   4      645.51     1208.51    297.95 o 
  27   6   4     2609.51     3132.91    387.27 o 
  28   6   4     1590.93     1841.72    353.64 o 
  29   6   4      375.88       91.04    246.66 o 
  30   6   4     4251.21     4290.92    447.86 o 
  31   6   4       53.98      298.97    272.30 o 
  32   6   4     4797.73     5143.41    623.79 o 
  33   6   4      103.47      211.49    282.28 o 
 -34   7   4       15.92      131.21    404.56 o 
 -33   7   4      134.96     -151.33    578.40 o 
 -32   7   4     2328.88     1924.52    448.80 o 
 -31   7   4        0.69     -126.43    295.01 o 
 -30   7   4     7356.73     8017.01    723.79 o 
 -29   7   4       10.11      299.65    332.44 o 
 -28   7   4     9571.23     9670.76    748.72 o 
 -27   7   4      571.97      706.67    711.15 o 
 -26   7   4    12403.39    12464.28    834.57 o 
 -25   7   4     1041.71     1371.15    366.44 o 
 -24   7   4     8815.88     9896.15    723.74 o 
 -23   7   4     1252.27     1397.88    342.48 o 
 -22   7   4     3099.03     3136.81    399.65 o 
 -21   7   4     1307.26      883.97    232.09 o 
 -20   7   4      252.82       70.27    176.97 o 
 -19   7   4     1265.19     1645.00    260.97 o 
 -18   7   4      922.12      830.59    213.78 o 
 -17   7   4     1187.25     1348.40    461.45 o 
 -16   7   4     5630.95     7023.25    509.03 o 
 -15   7   4      372.92      546.55    230.38 o 
 -14   7   4    18128.29    17337.10    821.87 o 
 -13   7   4       17.49      469.84    224.90 o 
 -12   7   4    28464.67    32900.08   1307.37 o 
 -11   7   4      251.89      559.62    177.20 o 
 -10   7   4    29524.73    28766.32    946.40 o 
  -9   7   4      391.59      408.64    168.11 o 
  -8   7   4    29791.72    30291.57   1218.02 o 
  -7   7   4     5177.17     5025.50    518.52 o 
  -6   7   4    21505.82    21291.02    763.89 o 
  -5   7   4     5487.60     4787.85    331.47 o 
  -4   7   4     1576.24     1947.27    238.14 o 
  -3   7   4     3767.01     3870.64    305.16 o 
  -2   7   4      381.27      287.57    158.89 o 
  -1   7   4     1890.52     2120.07    242.96 o 
   0   7   4     1413.27     1170.46    203.56 o 
   1   7   4     1155.46     1242.84    206.57 o 
   2   7   4     8508.40     8712.70    491.22 o 
   3   7   4      882.04     1092.05    360.93 o 
   4   7   4    18362.56    19872.94    735.13 o 
   5   7   4      349.00      543.19    184.45 o 
   6   7   4    18587.86    18971.71    718.33 o 
   7   7   4       54.12      124.25    164.20 o 
   8   7   4    21249.52    23352.18    843.49 o 
   9   7   4     1115.74     1007.97    358.40 o 
  10   7   4    12981.25    14605.24    614.42 o 
  11   7   4     2217.39     2063.80    267.76 o 
  12   7   4     6515.24     6627.04    568.92 o 
  13   7   4     1753.18     1812.30    477.26 o 
  14   7   4     1199.22     1413.75    330.41 o 
  15   7   4      461.27      317.59    238.28 o 
  16   7   4     1389.83     1658.25    350.07 o 
  17   7   4      630.17      854.33    294.60 o 
  18   7   4     5810.75     6932.47    589.41 o 
  19   7   4     1358.44     1333.96    486.74 o 
  20   7   4     6281.28     7594.25    636.00 o 
  21   7   4      497.24      605.11    301.69 o 
  22   7   4     7658.02     9171.14    692.11 o 
  23   7   4        6.15       75.86    281.60 o 
  24   7   4     8199.98    10833.57    769.41 o 
  25   7   4        1.64      321.12    300.50 o 
  26   7   4     7468.61     8738.93    593.34 o 
  27   7   4       20.24      166.38    260.12 o 
  28   7   4     4028.60     5125.50   1085.92 o 
  29   7   4      377.34      766.63    307.37 o 
  30   7   4      975.41      624.28    307.11 o 
  31   7   4      274.87      368.74    302.92 o 
 -31   8   4      215.51      386.76    377.52 o 
 -30   8   4     1726.63     2291.27    473.23 o 
 -29   8   4      479.31      176.57    330.29 o 
 -28   8   4      129.50      354.66    335.68 o 
 -27   8   4      322.01      281.27    366.64 o 
 -26   8   4      395.74      450.76    331.90 o 
 -25   8   4        0.31      -80.51    297.02 o 
 -24   8   4     2072.24     2492.04    452.35 o 
 -23   8   4        4.94     -249.83    249.83 o 
 -22   8   4     4161.91     4708.42    552.32 o 
 -21   8   4        8.29     -202.13    251.76 o 
 -20   8   4     8548.62     9422.30    689.19 o 
 -19   8   4      949.66      711.66    245.20 o 
 -18   8   4    15797.37    15696.70   1211.54 o 
 -17   8   4     1501.48     1653.07    319.60 o 
 -16   8   4    12471.24    13320.34    626.95 o 
 -15   8   4      591.49      908.57    234.47 o 
 -14   8   4     5624.86     5749.30    422.15 o 
 -13   8   4       44.23      120.10    284.46 o 
 -12   8   4     1118.03      615.35    341.35 o 
 -11   8   4       36.28       31.19    338.19 o 
 -10   8   4      196.48       49.31    220.81 o 
  -9   8   4     1090.84      645.53    364.86 o 
  -8   8   4     6957.48     7386.00    434.09 o 
  -7   8   4      369.91      304.98    331.89 o 
  -6   8   4    18356.38    18121.93    710.41 o 
  -5   8   4     2072.48     2823.91    306.39 o 
  -4   8   4    41058.94    43660.37   1376.92 o 
  -3   8   4     2819.05     3016.64    383.24 o 
  -2   8   4    46372.96    46157.07   1444.46 o 
  -1   8   4       21.21      363.12    208.82 o 
   0   8   4    12011.61    11913.58    558.86 o 
   1   8   4       54.41       44.34    184.98 o 
   2   8   4     4224.59     3884.97    348.24 o 
   3   8   4       35.44      -78.91    183.98 o 
   4   8   4     2399.81     2212.70    285.40 o 
   5   8   4       17.09        7.55    160.45 o 
   6   8   4       43.56       45.37    172.35 o 
   7   8   4        1.74     -162.80    162.80 o 
   8   8   4     2126.22     2563.64    302.51 o 
   9   8   4       95.99        8.04    246.93 o 
  10   8   4     5305.33     5679.31    606.84 o 
  11   8   4      436.72      -98.34    231.27 o 
  12   8   4    18519.23    18617.38    975.36 o 
  13   8   4      301.87     1073.97    344.66 o 
  14   8   4    19973.69    20935.79   1406.49 o 
  15   8   4      376.10     1012.27    342.79 o 
  16   8   4     9808.83    12015.11    816.66 o 
  17   8   4       81.73      107.07    285.52 o 
  18   8   4     6454.01     7262.81    655.04 o 
  19   8   4        1.53      526.84    312.51 o 
  20   8   4     4157.07     5241.37    580.43 o 
  21   8   4       10.39      412.68    299.38 o 
  22   8   4      869.24     1099.16    357.50 o 
  23   8   4        5.02      236.57    442.49 o 
  24   8   4        2.78     -135.79    294.21 o 
  25   8   4       17.31      203.15    323.49 o 
  26   8   4      833.16     1047.93    392.66 o 
  27   8   4       20.41     -295.21    295.21 o 
  28   8   4     2001.87     1849.31    452.88 o 
 -27   9   4      765.19      872.31    413.44 o 
 -26   9   4     3935.30     4782.92    624.05 o 
 -25   9   4      527.83      907.36    385.11 o 
 -24   9   4     2818.34     3347.61    524.85 o 
 -23   9   4        0.47      197.28    299.08 o 
 -22   9   4     1328.36     1440.28    399.44 o 
 -21   9   4      399.30     -202.89    256.75 o 
 -20   9   4       93.54      295.75    292.75 o 
 -19   9   4      396.95      193.05    231.31 o 
 -18   9   4      195.15       61.15    267.19 o 
 -17   9   4     1047.69      840.46    256.36 o 
 -16   9   4     1164.69     1171.95    270.79 o 
 -15   9   4     3413.16     2522.04    345.36 o 
 -14   9   4     3633.45     3712.26    392.17 o 
 -13   9   4     2720.09     2602.65    343.31 o 
 -12   9   4     5195.02     4860.88    417.87 o 
 -11   9   4     1585.79      960.31    532.03 o 
 -10   9   4     6560.32     6819.75    473.16 o 
  -9   9   4      100.53      392.49    262.10 o 
  -8   9   4     7234.08     7315.49    417.05 o 
  -7   9   4      577.48     1003.22    349.70 o 
  -6   9   4     4397.25     3752.97    358.87 o 
  -5   9   4      254.49       75.80    181.00 o 
  -4   9   4      963.37     1416.21    268.74 o 
  -3   9   4      266.81      101.83    192.19 o 
  -2   9   4     2046.93     2035.55    294.11 o 
  -1   9   4     3570.86     4027.94    504.79 o 
   0   9   4      565.94      467.63    217.00 o 
   1   9   4     4221.76     3647.27    358.74 o 
   2   9   4     2122.67     2097.74    296.42 o 
   3   9   4      817.30      715.26    233.52 o 
   4   9   4     7143.16     7916.84    501.01 o 
   5   9   4        9.52       75.70    347.12 o 
   6   9   4     7197.44     8503.68    524.94 o 
   7   9   4      257.29      259.87    285.91 o 
   8   9   4     7593.64     9078.15   1317.99 o 
   9   9   4      152.99      115.67    281.70 o 
  10   9   4     7870.24     9549.47    736.83 o 
  11   9   4       50.48       12.84    286.84 o 
  12   9   4     6005.45     6292.82    853.38 o 
  13   9   4     1028.45     1351.06    396.89 o 
  14   9   4     1342.93     1462.96    398.65 o 
  15   9   4     2467.74     1993.90    413.01 o 
  16   9   4      399.24      404.03    319.38 o 
  17   9   4      608.91      360.49    315.00 o 
  18   9   4     2349.86     2367.00    467.04 o 
  19   9   4       42.43      -95.10    297.02 o 
  20   9   4     3682.45     4131.44    796.48 o 
  21   9   4       83.59     -253.67    310.63 o 
  22   9   4     4438.27     5293.82    631.05 o 
  23   9   4       25.32      852.41    409.41 o 
  24   9   4     4110.34     4015.84    609.24 o 
 -21  10   4     1898.88     1890.58    466.31 o 
 -20  10   4     1751.26     1202.07    483.58 o 
 -19  10   4      883.24      742.46    663.74 o 
 -18  10   4     2937.28     2865.65    512.08 o 
 -17  10   4       50.91      427.00    336.39 o 
 -16  10   4     2689.80     3688.69    412.40 o 
 -15  10   4      701.93      521.47    258.44 o 
 -14  10   4     2185.49     2295.01    412.80 o 
 -13  10   4     1277.12     1424.04    311.29 o 
 -12  10   4      882.16      938.86    275.95 o 
 -11  10   4     3949.44     3809.28    405.48 o 
 -10  10   4       11.72      -25.02    217.37 o 
  -9  10   4     3527.24     2717.54    365.29 o 
  -8  10   4       94.49      148.51    234.66 o 
  -7  10   4     4536.43     3509.02    332.98 o 
  -6  10   4      574.72      673.46    213.19 o 
  -5  10   4     7876.02     6342.30    464.74 o 
  -4  10   4     3638.64     4118.85    353.57 o 
  -3  10   4     2805.35     2420.41    296.89 o 
  -2  10   4     7579.24     7636.76    488.32 o 
  -1  10   4      294.55      485.10    215.06 o 
   0  10   4     6343.11     6352.16    418.11 o 
   1  10   4      456.46      415.95    353.10 o 
   2  10   4     6053.01     7095.90    749.99 o 
   3  10   4       86.85      139.25    193.98 o 
   4  10   4     2817.89     3551.58    338.27 o 
   5  10   4     1665.23     1847.81    267.54 o 
   6  10   4      334.53       52.09    273.38 o 
   7  10   4     2592.42     2356.66    435.65 o 
   8  10   4        9.56     -176.64    277.20 o 
   9  10   4     5052.59     4491.42    578.56 o 
  10  10   4      622.28      726.47    354.82 o 
  11  10   4     5535.81     6103.27    655.21 o 
  12  10   4     3477.76     3597.46    553.39 o 
  13  10   4     1375.65     1524.08    417.48 o 
  14  10   4     6129.29     8036.09    753.87 o 
  15  10   4       22.44       61.02    537.31 o 
  16  10   4     4530.30     4581.60    941.87 o 
  17  10   4      109.49      761.57    387.21 o 
  18  10   4     3023.40     3644.52    571.43 o 
 -13  11   4     4005.67     3873.24    452.19 o 
 -12  11   4      206.07      183.76    268.53 o 
 -11  11   4      445.80      225.38    272.48 o 
 -10  11   4      705.73      569.75    329.08 o 
  -9  11   4      253.61      245.82    310.08 o 
  -8  11   4     1508.05     1665.61    325.35 o 
  -7  11   4     3241.77     2434.50    369.06 o 
  -6  11   4     1217.53     1388.94    330.90 o 
  -5  11   4     7701.64     7514.66    479.22 o 
  -4  11   4      627.20      754.59    292.88 o 
  -3  11   4    10566.17     8581.99    504.70 o 
  -2  11   4      371.61      772.87    276.46 o 
  -1  11   4    11265.95    10144.50    546.08 o 
   0  11   4       34.91      231.53    222.20 o 
   1  11   4     8057.31     6662.13    455.57 o 
   2  11   4      265.98      312.78    235.25 o 
   3  11   4     4769.25     4136.20    461.98 o 
   4  11   4      949.02      806.34    389.56 o 
   5  11   4     1645.14     2082.57    456.18 o 
   6  11   4      862.14     1313.78    414.54 o 
   7  11   4        4.83      163.28    385.60 o 
   8  11   4      503.19      651.69    399.88 o 
   9  11   4     1103.17      937.19    397.14 o 
  10  11   4      863.69      677.69    404.56 o 
 -42   1   5       12.00      213.12    300.26 o 
 -41   1   5      102.45      150.59    275.40 o 
 -40   1   5       54.80     -147.07    252.28 o 
 -39   1   5      152.59      -85.73    195.13 o 
 -38   1   5      475.07      467.26    225.68 o 
 -37   1   5      225.67      -92.22    183.07 o 
 -36   1   5      809.10      782.38    195.26 o 
 -35   1   5      195.45        7.60    148.92 o 
 -34   1   5     1295.57     1135.65    288.04 o 
 -33   1   5      111.78      150.00    224.45 o 
 -32   1   5     2066.00     2130.63    225.16 o 
 -31   1   5       94.58       94.65    137.72 o 
 -30   1   5     1205.73     1664.62    204.98 o 
 -29   1   5       25.91      456.92    170.62 o 
 -28   1   5     1498.46     1664.49    195.88 o 
 -27   1   5       47.99      114.73    125.95 o 
 -26   1   5       16.28       42.09    151.46 o 
 -25   1   5      880.74      965.97    130.85 o 
 -24   1   5      653.88      643.31    111.63 o 
 -23   1   5      751.19      582.88    134.12 o 
 -22   1   5      176.33      125.07     91.84 o 
 -21   1   5      358.27      197.76     98.30 o 
 -20   1   5     5754.87     6559.47    263.73 o 
 -19   1   5     3995.72     3796.01    200.61 o 
 -18   1   5    11595.77    11350.04    358.72 o 
 -17   1   5     4759.20     3947.02    191.96 o 
 -16   1   5    15360.06    15070.25    428.95 o 
 -15   1   5     2387.16     2235.62    138.15 o 
 -14   1   5    30552.45    28032.12    703.16 o 
 -13   1   5    10075.92     8425.47    266.70 o 
 -12   1   5    40703.64    43410.50   1024.77 o 
 -11   1   5     4405.12     4377.68    167.36 o 
 -10   1   5      103.23      335.97     82.67 o 
  -9   1   5     2671.46     2286.93    139.42 o 
  -8   1   5     5522.17     4407.01    189.50 o 
  -7   1   5     2594.35     1230.61     99.15 o 
  -6   1   5     1063.30      277.96     77.52 o 
  -5   1   5     5734.24     5982.21    657.60 o 
  -4   1   5   105057.73   102188.74   2289.60 o 
  -3   1   5    57389.05    47193.96   1228.76 o 
  -2   1   5     3895.79     3313.07    202.49 o 
  -1   1   5     3517.08     2807.97    100.15 o 
   0   1   5     2196.27     1826.04     89.41 o 
   1   1   5       81.95       93.69     49.59 o 
   2   1   5      408.56     1008.26    115.99 o 
   3   1   5     1834.40     1351.38    100.80 o 
   4   1   5     1347.50     1162.11     99.71 o 
   5   1   5     2854.58     2981.47    152.65 o 
   6   1   5       19.56       99.78     58.73 o 
   7   1   5       85.91      294.94     69.97 o 
   8   1   5     4600.65     3899.86    127.38 o 
   9   1   5       15.85      104.05     62.92 o 
  10   1   5     5326.04     4965.48    158.89 o 
  11   1   5    11545.84     9314.80    290.50 o 
  12   1   5     6365.93     5458.17    268.94 o 
  13   1   5     4986.80     5128.05    177.63 o 
  14   1   5      682.28      846.78     79.14 o 
  15   1   5       23.64      -41.81     63.97 o 
  16   1   5      645.30      284.93     68.71 o 
  17   1   5       63.45       47.41     64.08 o 
  18   1   5      270.80      226.38     73.43 o 
  19   1   5      206.01      239.37     75.62 o 
  20   1   5      209.38      274.11    102.18 o 
  21   1   5       74.33       64.89    105.50 o 
  22   1   5      937.62      556.68    128.52 o 
  23   1   5       48.59      132.81    114.26 o 
  24   1   5      621.55     1013.96    189.79 o 
  25   1   5      141.75      439.73    246.53 o 
  26   1   5       31.95      -76.34    172.78 o 
  27   1   5      121.22       14.02    194.40 o 
  28   1   5       30.71       62.51    262.33 o 
  29   1   5      256.63      422.58    254.31 o 
  30   1   5      460.25     1132.49    303.06 o 
  31   1   5     1028.03      760.56    274.65 o 
  32   1   5     1596.94     1170.92    314.91 o 
  33   1   5      914.24     1432.15    357.25 o 
  34   1   5      985.80     1638.15    370.92 o 
  35   1   5      194.03      180.28    279.12 o 
  36   1   5      458.78      531.74    298.72 o 
  37   1   5      111.17     -280.21    448.81 o 
  38   1   5      250.95       84.69    292.13 o 
  39   1   5        7.34      -18.96    537.31 o 
 -42   2   5     3460.45     2806.46    473.38 o 
 -41   2   5      380.29      528.69    337.45 o 
 -40   2   5     2048.76     1799.58    323.79 o 
 -39   2   5       74.67      573.94    238.96 o 
 -38   2   5     1041.96      825.28    258.90 o 
 -37   2   5       10.22      251.19    226.86 o 
 -36   2   5      150.40      345.71    212.13 o 
 -35   2   5      306.34      379.47    211.43 o 
 -34   2   5        8.17      342.69    163.37 o 
 -33   2   5      943.50      718.91    180.54 o 
 -32   2   5       27.11      363.29    161.61 o 
 -31   2   5     1635.47     1843.34    408.04 o 
 -30   2   5     7667.66     7990.73    373.58 o 
 -29   2   5     6127.88     5924.79    317.23 o 
 -28   2   5    40600.98    39939.10   1061.53 o 
 -27   2   5     8448.60     8182.32    314.64 o 
 -26   2   5    19406.89    17702.49    514.90 o 
 -25   2   5     2041.51     1805.23    165.65 o 
 -24   2   5    15776.56    17768.14    549.75 o 
 -23   2   5     2314.74     2296.18    193.01 o 
 -22   2   5    15699.87    15158.52    477.02 o 
 -21   2   5       40.92       62.40     97.89 o 
 -20   2   5     1871.28     2429.17    243.61 o 
 -19   2   5     3360.03     3378.45    195.94 o 
 -18   2   5       57.96       88.60    196.65 o 
 -17   2   5     2581.31     2731.46    198.36 o 
 -16   2   5      109.89      610.85    120.84 o 
 -15   2   5     6976.29     5538.86    363.88 o 
 -14   2   5    17399.58    17367.18    558.08 o 
 -13   2   5    15433.77    13820.71    463.30 o 
 -12   2   5    53029.61    56741.84   1541.27 o 
 -11   2   5    22191.27    21021.00    637.33 o 
 -10   2   5    63870.71    61810.71   1657.97 o 
  -9   2   5    39355.76    32951.19   1243.02 o 
  -8   2   5   131930.25   125620.36   3250.55 o 
  -7   2   5    21091.06    17740.36    528.70 o 
  -6   2   5    11576.54    11873.02    393.71 o 
  -5   2   5    13555.44    12580.25    398.95 o 
  -4   2   5      223.22      127.49     60.38 o 
  -3   2   5     6512.80     6427.47    494.97 o 
  -2   2   5     9106.13     9381.35    315.44 o 
  -1   2   5      139.10      -35.91     64.78 o 
   0   2   5       63.61      319.88     63.33 o 
   1   2   5     9210.26    10754.32    303.34 o 
   2   2   5    12509.44    13343.27    346.51 o 
   3   2   5    16220.24    15117.79    357.62 o 
   4   2   5    10229.68     9215.33    254.64 o 
   5   2   5    12537.90    10898.11    301.51 o 
   6   2   5    23498.70    22653.43    507.07 o 
   7   2   5    16837.66    14419.67    551.77 o 
   8   2   5    38645.17    38451.06    858.57 o 
   9   2   5    11019.08    10586.24    371.25 o 
  10   2   5    21391.07    25261.45    507.99 o 
  11   2   5     4085.43     4427.15    175.13 o 
  12   2   5    17465.44    17490.76    723.82 o 
  13   2   5        3.10      364.45     87.65 o 
  14   2   5       13.59       30.77     90.94 o 
  15   2   5     4132.01     3747.87    172.05 o 
  16   2   5       77.05      294.84    137.40 o 
  17   2   5      865.22      943.20    137.24 o 
  18   2   5       21.00       84.10     78.47 o 
  19   2   5     2191.54     1842.99    294.61 o 
  20   2   5     3911.78     3107.08    421.53 o 
  21   2   5     8259.49     7049.23    311.01 o 
  22   2   5     7087.11     6737.78    307.44 o 
  23   2   5     3035.65     3222.28    231.24 o 
  24   2   5     4434.09     4503.65    272.19 o 
  25   2   5     1091.57     1070.65    171.73 o 
  26   2   5     2815.25     2619.46    279.99 o 
  27   2   5     1939.97     1562.24    319.38 o 
  28   2   5     6295.90     5671.99    537.31 o 
  29   2   5     1563.39     1466.96    317.70 o 
  30   2   5     3145.76     2338.79    635.29 o 
  31   2   5       36.91      368.67    258.20 o 
  32   2   5       14.28        8.53    241.12 o 
  33   2   5      396.70      427.29    277.79 o 
  34   2   5      212.66      268.07    279.34 o 
  35   2   5      755.17     1133.22    364.27 o 
  36   2   5      902.07      911.94    353.65 o 
  37   2   5     1553.14     1972.26    720.63 o 
  38   2   5     1516.61      891.42    364.49 o 
 -41   3   5      450.52      620.27    283.92 o 
 -40   3   5     2054.69     3152.16    444.98 o 
 -39   3   5      916.54     1197.42    289.81 o 
 -38   3   5     5713.91     5267.72    440.39 o 
 -37   3   5     2541.39     2029.31    318.31 o 
 -36   3   5     8186.39     7824.60    499.37 o 
 -35   3   5     2683.71     2402.97    313.31 o 
 -34   3   5     8034.37     8303.31    503.68 o 
 -33   3   5      833.28      877.45    249.27 o 
 -32   3   5     4362.86     4593.03    380.42 o 
 -31   3   5      459.45      337.36    157.98 o 
 -30   3   5      877.09      781.32    180.71 o 
 -29   3   5        0.05      -60.31    125.63 o 
 -28   3   5     1100.65     1459.01    179.09 o 
 -27   3   5     1447.85     1536.94    181.03 o 
 -26   3   5      966.16     1110.98    162.43 o 
 -25   3   5     8301.84     8263.58    368.37 o 
 -24   3   5    19744.24    20028.96    613.72 o 
 -23   3   5    11081.77    11151.46    471.36 o 
 -22   3   5    21974.50    21542.22    732.92 o 
 -21   3   5     9384.51     9754.52    425.00 o 
 -20   3   5    36017.03    39826.61   1183.21 o 
 -19   3   5    17983.14    19183.05    655.30 o 
 -18   3   5    50243.38    50830.18   1640.28 o 
 -17   3   5    13591.74    12698.21    477.09 o 
 -16   3   5    18717.75    17754.93    597.73 o 
 -15   3   5     1137.96      554.47    182.20 o 
 -14   3   5    10435.49    11556.73    466.68 o 
 -13   3   5      452.43      740.91     96.51 o 
 -12   3   5    60714.23    69679.41   1867.13 o 
 -11   3   5     2157.24     2093.60    130.05 o 
 -10   3   5      575.28      813.66     93.99 o 
  -9   3   5    20013.88    20215.96    529.87 o 
  -8   3   5    52126.91    53639.78   1327.66 o 
  -7   3   5    36366.43    37481.97    907.00 o 
  -6   3   5    26581.46    28427.90   1007.88 o 
  -5   3   5    22396.81    18117.99   1136.56 o 
  -4   3   5    54038.29    53876.40   1465.77 o 
  -3   3   5    35686.41    31290.40   1239.64 o 
  -2   3   5    75210.98    75781.78   2020.12 o 
  -1   3   5    20571.18    18771.20    897.72 o 
   0   3   5    76290.21    73187.79   1956.68 o 
   1   3   5    15194.98    12698.70    472.50 o 
   2   3   5    22983.23    24598.05    729.25 o 
   3   3   5    10685.57     9206.50    295.51 o 
   4   3   5    16221.85    19263.87    519.03 o 
   5   3   5        8.52       68.04     68.22 o 
   6   3   5     4713.30     5415.50    214.69 o 
   7   3   5       37.62       59.37     68.85 o 
   8   3   5      190.25      348.83     84.12 o 
   9   3   5      649.60      582.73     92.49 o 
  10   3   5     5547.74     6560.44    217.39 o 
  11   3   5    15498.63    15791.11    404.36 o 
  12   3   5    54090.38    53070.91   1140.55 o 
  13   3   5    28970.21    27541.06    640.08 o 
  14   3   5    36402.47    38181.58    851.69 o 
  15   3   5    16445.55    15318.88    439.57 o 
  16   3   5    37715.92    40246.86    805.92 o 
  17   3   5    10017.07     9465.83    458.23 o 
  18   3   5    26199.70    25262.21   1016.68 o 
  19   3   5     4560.00     4102.07    321.72 o 
  20   3   5    13005.55    12230.84    503.81 o 
  21   3   5     2421.04     2567.09    252.03 o 
  22   3   5     3948.27     3569.35    292.68 o 
  23   3   5     1340.94     1184.89    273.32 o 
  24   3   5      781.65      224.60    149.15 o 
  25   3   5      330.21      359.74    157.68 o 
  26   3   5      897.43      676.98    179.82 o 
  27   3   5     4146.97     3304.09    313.87 o 
  28   3   5     6795.34     7246.30    758.56 o 
  29   3   5     6366.26     6837.95    707.99 o 
  30   3   5     7162.15     6659.62    607.70 o 
  31   3   5     5718.06     4681.35    527.21 o 
  32   3   5     7867.52     8468.86    951.36 o 
  33   3   5     4838.68     4862.57    562.72 o 
  34   3   5     4783.42     4500.69    568.92 o 
  35   3   5     2048.84     1996.35    397.14 o 
  36   3   5     2226.85     2312.45    454.28 o 
  37   3   5      798.37      173.48    429.85 o 
 -40   4   5     2148.52     2510.77    379.11 o 
 -39   4   5      369.71      -49.99    241.27 o 
 -38   4   5      825.82      340.88    260.32 o 
 -37   4   5       31.39     -313.08    481.96 o 
 -36   4   5        1.06      112.34    241.71 o 
 -35   4   5      101.69     -191.77    191.77 o 
 -34   4   5      760.27      229.25    483.84 o 
 -33   4   5     1002.22     1134.90    272.66 o 
 -32   4   5     3840.72     4240.67    394.48 o 
 -31   4   5     3436.15     3499.72    355.14 o 
 -30   4   5    15026.15    13704.49    533.20 o 
 -29   4   5     6625.58     5875.96    478.92 o 
 -28   4   5    29799.39    29290.42    952.87 o 
 -27   4   5     9534.06     9190.40    624.99 o 
 -26   4   5    18075.84    17690.70    599.41 o 
 -25   4   5     5888.82     5308.30    519.61 o 
 -24   4   5    13971.70    13672.22    565.91 o 
 -23   4   5     4101.15     3904.28    304.20 o 
 -22   4   5    11187.38    10626.84    476.68 o 
 -21   4   5      601.22      598.09    168.45 o 
 -20   4   5      874.81     1243.88    230.61 o 
 -19   4   5      370.20      315.08    100.58 o 
 -18   4   5     6618.22     7025.62    300.54 o 
 -17   4   5     5736.54     6090.58    307.31 o 
 -16   4   5    20354.13    21200.83    685.59 o 
 -15   4   5     9092.98     8659.02    297.83 o 
 -14   4   5    30722.09    34012.65    856.55 o 
 -13   4   5     7200.52     6662.30    274.63 o 
 -12   4   5    50106.82    53435.57   1279.00 o 
 -11   4   5    23233.02    22337.77    600.64 o 
 -10   4   5    70602.07    69461.12   1888.03 o 
  -9   4   5    30852.72    29594.97    880.55 o 
  -8   4   5    55063.93    59496.34   1636.23 o 
  -7   4   5     2559.13     2308.84    280.48 o 
  -6   4   5    16166.20    15409.72    639.14 o 
  -5   4   5       69.73      443.37    106.88 o 
  -4   4   5     1126.63     1120.53    140.72 o 
  -3   4   5     3515.20     3174.87    205.97 o 
  -2   4   5     6029.98     6650.06    293.63 o 
  -1   4   5     9219.43     8398.89    342.51 o 
   0   4   5    10505.40     9684.85    518.65 o 
   1   4   5     9389.58    10305.92    538.84 o 
   2   4   5    25781.67    21556.30    681.25 o 
   3   4   5    16824.45    12887.53    571.03 o 
   4   4   5   100859.55   104338.09   2780.90 o 
   5   4   5    41924.55    38911.40   1128.33 o 
   6   4   5    96806.75   102338.14   2731.95 o 
   7   4   5    42092.44    39768.30   1004.67 o 
   8   4   5    70121.30    66285.89   1588.18 o 
   9   4   5    16694.51    14624.97    452.92 o 
  10   4   5    26562.27    25882.91    704.45 o 
  11   4   5     9922.19     9651.24    604.92 o 
  12   4   5     4179.91     4240.31    226.30 o 
  13   4   5       18.47      -71.94     93.74 o 
  14   4   5     2431.15     2409.81    194.74 o 
  15   4   5     4021.81     3971.00    294.86 o 
  16   4   5     6939.26     7378.23    396.09 o 
  17   4   5     7466.93     6868.21    426.90 o 
  18   4   5    25627.05    24979.75    857.36 o 
  19   4   5    11169.98    11653.54    523.72 o 
  20   4   5    45733.04    45020.13   1388.10 o 
  21   4   5    20521.26    20614.65    766.91 o 
  22   4   5    22824.93    22361.77    815.10 o 
  23   4   5    11731.57    12486.24    564.12 o 
  24   4   5    12012.31    13208.00    582.60 o 
  25   4   5     5468.28     5449.32    473.89 o 
  26   4   5     4640.46     4227.87    405.01 o 
  27   4   5     3241.49     4225.37    319.96 o 
  28   4   5     2205.22     2122.17    253.76 o 
  29   4   5      729.94      940.34    291.97 o 
  30   4   5       28.26      -43.18    211.68 o 
  31   4   5      210.99     -249.83    249.83 o 
  32   4   5      785.36       84.50    285.96 o 
  33   4   5     1091.98      927.94    356.79 o 
  34   4   5     2208.87     1986.03    460.39 o 
  35   4   5     1217.21     1608.80    432.47 o 
  36   4   5     2907.27     2479.19    490.16 o 
 -38   5   5     6676.82     7117.80    704.75 o 
 -37   5   5      807.71     1148.16    324.81 o 
 -36   5   5     7555.94     7639.83    565.56 o 
 -35   5   5     1360.48     1452.84    506.83 o 
 -34   5   5     4752.73     5826.68    488.03 o 
 -33   5   5     1908.84     2083.20    446.32 o 
 -32   5   5     2622.07     3075.73    318.82 o 
 -31   5   5     2172.31     2013.78    261.22 o 
 -30   5   5      681.60      922.65    258.53 o 
 -29   5   5      141.88       72.02    150.83 o 
 -28   5   5     2376.49     2684.14    244.88 o 
 -27   5   5       39.28      -36.51    132.87 o 
 -26   5   5     8366.44     8401.71    359.89 o 
 -25   5   5      153.05      296.32    141.09 o 
 -24   5   5     4347.47     4860.66    354.58 o 
 -23   5   5      210.85      186.88    151.34 o 
 -22   5   5    13013.37    14588.20    574.87 o 
 -21   5   5     3468.36     3041.67    266.80 o 
 -20   5   5    28159.89    29910.12    952.71 o 
 -19   5   5     5721.18     5987.36    341.30 o 
 -18   5   5    15456.45    15231.17    570.28 o 
 -17   5   5     7443.95     7112.27    353.99 o 
 -16   5   5     7160.44     7440.87    452.35 o 
 -15   5   5     3747.61     3883.76    331.90 o 
 -14   5   5     2805.95     2807.69    398.06 o 
 -13   5   5     2190.38     1859.66    182.06 o 
 -12   5   5     1195.43     1319.55    166.50 o 
 -11   5   5    10689.35    10310.69    411.10 o 
 -10   5   5       49.58       47.96    104.57 o 
  -9   5   5      507.85      793.39    147.40 o 
  -8   5   5    28579.05    29724.84    911.00 o 
  -7   5   5    19815.35    20483.35    835.82 o 
  -6   5   5    77037.74    80205.43   2189.68 o 
  -5   5   5    20076.54    18712.14    632.42 o 
  -4   5   5    46678.43    45319.69   1312.26 o 
  -3   5   5    12336.64    11452.04    448.09 o 
  -2   5   5    30388.16    31263.04    956.98 o 
  -1   5   5    21343.68    20151.47    971.25 o 
   0   5   5    39165.85    38893.39   1153.48 o 
   1   5   5    28130.31    26783.53    847.76 o 
   2   5   5    10929.53    10438.39    530.87 o 
   3   5   5    18874.82    17650.54    614.32 o 
   4   5   5     6780.29     5821.25    394.99 o 
   5   5   5     7891.35     7166.75    342.54 o 
   6   5   5     1597.82     1406.12    182.08 o 
   7   5   5     1388.51     1874.92    191.95 o 
   8   5   5     9099.79    10130.41    691.95 o 
   9   5   5     1839.58     2029.63    399.42 o 
  10   5   5    26625.42    27379.13    875.16 o 
  11   5   5     8664.33     7749.93    330.59 o 
  12   5   5    33619.70    33330.08    907.75 o 
  13   5   5    16323.42    15781.03    517.90 o 
  14   5   5    22314.91    22200.93    990.94 o 
  15   5   5    10973.16    11638.44    527.71 o 
  16   5   5     8683.07     9969.58    493.34 o 
  17   5   5    11354.84    11467.71    540.04 o 
  18   5   5     6703.89     6651.31    583.75 o 
  19   5   5    14106.79    15705.22   1000.51 o 
  20   5   5    11035.84    13533.19    599.71 o 
  21   5   5     5731.88     6295.71    426.94 o 
  22   5   5     1486.41     1826.51    296.42 o 
  23   5   5      171.10      267.55    206.50 o 
  24   5   5     1813.57     1589.76    531.18 o 
  25   5   5     1185.11     1332.65    272.62 o 
  26   5   5     4396.85     5063.56    457.37 o 
  27   5   5     2011.65     1655.22    298.16 o 
  28   5   5     4284.21     4547.72    415.07 o 
  29   5   5     4622.47     5057.60    441.88 o 
  30   5   5     5257.15     5549.60    401.08 o 
  31   5   5     4562.62     4918.46    457.73 o 
  32   5   5     5193.40     3802.51    551.65 o 
  33   5   5     3556.19     3665.78   1346.44 o 
  34   5   5     2896.31     2119.90    474.10 o 
  35   5   5     3270.37     2815.27    562.60 o 
 -36   6   5      912.64      997.75    326.15 o 
 -35   6   5      630.92      905.41    308.23 o 
 -34   6   5     3205.20     3217.09    619.71 o 
 -33   6   5      113.68      187.42    258.57 o 
 -32   6   5     6626.14     7255.51    661.49 o 
 -31   6   5        0.31     -252.52    252.52 o 
 -30   6   5     9670.17    10599.61   1615.09 o 
 -29   6   5      597.90     1323.35    919.75 o 
 -28   6   5     6342.42     7339.94    951.36 o 
 -27   6   5     3671.13     3594.72    298.90 o 
 -26   6   5     4899.09     5315.52    348.27 o 
 -25   6   5     4706.44     4960.68    675.31 o 
 -24   6   5     3000.23     3425.33    425.93 o 
 -23   6   5     6175.01     5197.41    514.34 o 
 -22   6   5      216.15      529.26    232.38 o 
 -21   6   5     5888.74     5930.73    941.87 o 
 -20   6   5      736.52      673.92    239.39 o 
 -19   6   5     3418.24     3006.15    346.50 o 
 -18   6   5     7539.92     8093.53    527.97 o 
 -17   6   5      828.67     1064.35    236.77 o 
 -16   6   5    19200.28    20745.25    909.41 o 
 -15   6   5        0.12      388.47    328.71 o 
 -14   6   5    15416.53    15025.08    715.01 o 
 -13   6   5       52.58       73.17    160.06 o 
 -12   6   5    10612.98    10969.13    455.83 o 
 -11   6   5     3562.46     3040.02    249.98 o 
 -10   6   5    31638.07    33978.67   1048.33 o 
  -9   6   5    17062.23    14944.19    602.09 o 
  -8   6   5    19197.86    19479.35    841.84 o 
  -7   6   5    22190.60    21677.63    738.25 o 
  -6   6   5      596.20      803.09    166.81 o 
  -5   6   5    11721.58    10893.05    456.17 o 
  -4   6   5      272.76      682.83    193.66 o 
  -3   6   5     7528.34     7433.77    371.94 o 
  -2   6   5     1166.15      919.47    173.83 o 
  -1   6   5     8448.17     9603.93    428.36 o 
   0   6   5     2790.45     2529.74    238.11 o 
   1   6   5      522.35      361.98    143.76 o 
   2   6   5    11537.23    11125.23    584.12 o 
   3   6   5     1484.33     1537.86    206.03 o 
   4   6   5    18799.49    18132.07    658.96 o 
   5   6   5     6798.56     6738.73    368.94 o 
   6   6   5    21609.50    21252.86    746.70 o 
   7   6   5     8523.76     7802.03    403.74 o 
   8   6   5    16048.90    16720.40    629.56 o 
   9   6   5    12901.45    12109.79    611.31 o 
  10   6   5     6309.74     6120.51    445.14 o 
  11   6   5    11365.09    10110.74    459.91 o 
  12   6   5       87.37      -75.64    420.37 o 
  13   6   5     6252.53     7582.95    560.31 o 
  14   6   5     1395.34     1750.77    310.63 o 
  15   6   5     3496.11     3513.73    415.41 o 
  16   6   5      913.90     1312.06    244.34 o 
  17   6   5      167.43      302.03    200.62 o 
  18   6   5    10141.09    10582.95    558.14 o 
  19   6   5      982.84      667.07    228.18 o 
  20   6   5    15301.16    16292.95    812.81 o 
  21   6   5     2386.24     2394.50    507.77 o 
  22   6   5     6425.33     6361.94    637.06 o 
  23   6   5     2733.07     2934.12    357.70 o 
  24   6   5     4557.16     4857.75    431.42 o 
  25   6   5     4720.85     4795.44    687.44 o 
  26   6   5     4554.94     3987.75    565.95 o 
  27   6   5     4551.45     4919.75    845.22 o 
  28   6   5      860.28      314.80    256.57 o 
  29   6   5     3080.04     2760.57    390.37 o 
  30   6   5       12.05       39.87    251.68 o 
  31   6   5     2355.65     2745.36    395.45 o 
  32   6   5      553.90      479.11    386.11 o 
  33   6   5      440.67      382.44    365.85 o 
 -34   7   5      451.18      337.33    392.13 o 
 -33   7   5      987.54     1124.68    413.01 o 
 -32   7   5       66.30      511.39    352.35 o 
 -31   7   5     3181.70     3107.41    666.90 o 
 -30   7   5      345.61       47.26    333.74 o 
 -29   7   5     4216.04     3320.32    581.56 o 
 -28   7   5      930.01     1653.47    824.93 o 
 -27   7   5     6812.88     7112.40    642.91 o 
 -26   7   5     2891.67     3203.21    464.80 o 
 -25   7   5     5901.11     4915.85    420.94 o 
 -24   7   5     2227.64     2299.27    351.23 o 
 -23   7   5      873.45      785.59    397.40 o 
 -22   7   5     3246.68     3495.64    354.11 o 
 -21   7   5        4.84      -62.39    202.83 o 
 -20   7   5     2108.77     2132.39    287.01 o 
 -19   7   5     1131.97      954.89    264.58 o 
 -18   7   5      663.85      804.54    251.80 o 
 -17   7   5     4037.53     3851.15    400.43 o 
 -16   7   5      240.95      250.59    212.00 o 
 -15   7   5     6915.25     6277.24    764.88 o 
 -14   7   5       49.73      157.70    212.00 o 
 -13   7   5    14131.91    13336.31    690.49 o 
 -12   7   5     1288.21     1886.85    238.66 o 
 -11   7   5    24588.11    23809.57    825.50 o 
 -10   7   5     2087.48     3024.37    275.84 o 
  -9   7   5    10785.06     9158.04   1357.70 o 
  -8   7   5     6496.93     6264.95    831.26 o 
  -7   7   5     1251.68     1734.49    231.61 o 
  -6   7   5    16977.26    16537.24    635.99 o 
  -5   7   5     1086.53     1497.87    215.59 o 
  -4   7   5     4730.36     4739.82    331.47 o 
  -3   7   5     1412.08     1322.06    250.53 o 
  -2   7   5     2231.22     2507.10    313.47 o 
  -1   7   5     3854.55     3579.52    301.13 o 
   0   7   5     2406.37     2755.47    275.50 o 
   1   7   5     7892.76     6817.50    396.54 o 
   2   7   5        8.30      107.11    149.54 o 
   3   7   5    14735.61    15134.59    610.96 o 
   4   7   5      181.68      358.91    178.19 o 
   5   7   5    15417.02    14697.71    603.43 o 
   6   7   5     1568.03     1943.17    337.32 o 
   7   7   5     9399.84     9149.33    612.94 o 
   8   7   5     4913.39     6346.62    475.30 o 
   9   7   5     6031.93     6797.90    410.62 o 
  10   7   5    11316.08    11788.08    535.00 o 
  11   7   5     1758.04     2324.07    610.01 o 
  12   7   5     5198.92     6990.03    967.16 o 
  13   7   5        7.09     -139.97    234.63 o 
  14   7   5     1198.53      815.45    290.54 o 
  15   7   5      415.50      -56.52    227.83 o 
  16   7   5       70.91      279.14    254.31 o 
  17   7   5     5096.80     6609.03   1112.55 o 
  18   7   5       27.39       20.29    253.72 o 
  19   7   5     8182.28     7861.33    888.14 o 
  20   7   5       80.19      464.42    341.35 o 
  21   7   5     4831.63     5206.27    733.27 o 
  22   7   5      508.64      547.38    301.69 o 
  23   7   5     3851.81     4499.48    527.36 o 
  24   7   5     1206.59     1427.91    381.21 o 
  25   7   5     3436.26     3716.24    441.18 o 
  26   7   5     2021.52     2411.04    374.09 o 
  27   7   5     1340.41     1180.60    313.46 o 
  28   7   5     1761.75     1223.80    350.73 o 
  29   7   5       47.87     -164.11    259.97 o 
  30   7   5     1195.47     1622.97    426.50 o 
 -31   8   5     1480.85     1328.30    426.85 o 
 -30   8   5      877.68      703.77    436.17 o 
 -29   8   5       53.52     -151.71    304.99 o 
 -28   8   5      240.13       53.62    305.96 o 
 -27   8   5      422.25      358.97    313.96 o 
 -26   8   5        5.51      -97.98    267.74 o 
 -25   8   5      967.97     1359.19    394.05 o 
 -24   8   5       65.52      311.05    303.06 o 
 -23   8   5     3224.05     2901.12    350.84 o 
 -22   8   5      468.90      843.46    261.12 o 
 -21   8   5     5481.13     4763.14    976.67 o 
 -20   8   5     2377.20     2599.37    491.37 o 
 -19   8   5     8094.83     7534.39    494.48 o 
 -18   8   5     6600.28     6961.50    475.14 o 
 -17   8   5     8821.71     8219.98   1024.54 o 
 -16   8   5     5621.57     5919.53    511.78 o 
 -15   8   5     3534.99     3624.90    417.91 o 
 -14   8   5     2661.39     2801.43    384.33 o 
 -13   8   5      660.84      925.12    260.08 o 
 -12   8   5      612.82      477.61    240.87 o 
 -11   8   5       63.28      -40.90    205.44 o 
 -10   8   5      277.42       49.10    157.89 o 
  -9   8   5     3451.08     2744.61    361.97 o 
  -8   8   5      521.15      636.29    195.57 o 
  -7   8   5    12600.54    11617.57    546.58 o 
  -6   8   5     6197.43     5996.38    400.10 o 
  -5   8   5    16380.73    15919.26    655.58 o 
  -4   8   5    12777.91    13559.30    598.94 o 
  -3   8   5    22975.60    22438.69    836.31 o 
  -2   8   5    15235.42    16036.81    669.08 o 
  -1   8   5    16525.20    16773.04    683.49 o 
   0   8   5     5522.45     5517.21    395.85 o 
   1   8   5     3826.21     3400.62    328.11 o 
   2   8   5     1730.29     2481.50    293.64 o 
   3   8   5     2694.35     2593.53    296.57 o 
   4   8   5      349.18      586.36    201.53 o 
   5   8   5      322.99      285.36    181.95 o 
   6   8   5       31.98      -38.79    168.89 o 
   7   8   5      667.90      218.98    197.14 o 
   8   8   5     1242.11     1139.43    275.26 o 
   9   8   5     3871.79     3628.94    470.79 o 
  10   8   5     2838.23     3588.02    458.77 o 
  11   8   5     7254.00     7763.48    631.05 o 
  12   8   5     6442.43     7308.57    796.48 o 
  13   8   5    10791.92    10157.85    733.57 o 
  14   8   5     6804.53     7966.01    685.86 o 
  15   8   5     6407.93     7423.25    862.86 o 
  16   8   5     2244.09     3302.93    638.45 o 
  17   8   5     3546.97     3328.34    480.53 o 
  18   8   5     1727.32     2505.31    451.19 o 
  19   8   5     2535.17     2592.80    444.57 o 
  20   8   5     1092.91      969.54    337.27 o 
  21   8   5      355.32       85.20    289.60 o 
  22   8   5      116.24      322.30    385.60 o 
  23   8   5        1.09     -168.43    309.74 o 
  24   8   5      104.61       47.52    320.17 o 
  25   8   5      294.41      397.17    342.01 o 
  26   8   5      504.59      286.18    315.65 o 
  27   8   5     1119.00      985.70    397.74 o 
 -27   9   5     3599.96     3905.38    595.21 o 
 -26   9   5     1323.94     1798.83    471.53 o 
 -25   9   5     3117.19     3427.78    535.82 o 
 -24   9   5      434.86      852.94    647.93 o 
 -23   9   5     1592.20     1571.02    395.94 o 
 -22   9   5       38.02     -183.01    272.69 o 
 -21   9   5      441.56      180.06    303.55 o 
 -20   9   5      181.80       43.06    215.93 o 
 -19   9   5        5.12     -117.61    209.32 o 
 -18   9   5     1061.71     1030.54    406.72 o 
 -17   9   5      254.85       -0.16    200.28 o 
 -16   9   5     2993.56     3078.74    551.34 o 
 -15   9   5     1894.55     1299.16    288.99 o 
 -14   9   5     5304.15     4318.58    403.85 o 
 -13   9   5     4848.96     4279.12    430.50 o 
 -12   9   5     5398.62     5617.41    518.50 o 
 -11   9   5     8249.08     6790.23   1068.30 o 
 -10   9   5     3269.73     3995.64    450.86 o 
  -9   9   5     9177.87     7643.40    570.42 o 
  -8   9   5      431.94      826.77    230.78 o 
  -7   9   5     6245.41     5733.97    413.60 o 
  -6   9   5       97.10        9.59    186.27 o 
  -5   9   5     2781.29     2242.08    299.22 o 
  -4   9   5      768.91      256.10    203.65 o 
  -3   9   5     1889.17     2010.47    290.27 o 
  -2   9   5      848.24     1818.34    435.58 o 
  -1   9   5     2400.76     2371.95    308.40 o 
   0   9   5     2127.77     2867.98    327.32 o 
   1   9   5      210.61      104.77    203.94 o 
   2   9   5     6524.09     6547.15    456.95 o 
   3   9   5     6094.29     6870.72    464.63 o 
   4   9   5     5188.54     5831.41    436.26 o 
   5   9   5     7756.72     7387.63    480.59 o 
   6   9   5     1535.95     2326.45    442.49 o 
   7   9   5     8589.85     8894.93    697.12 o 
   8   9   5      682.21      443.66    470.94 o 
   9   9   5     8465.95     8974.50    721.47 o 
  10   9   5      893.67     1247.38    364.49 o 
  11   9   5     6228.20     5969.47    888.14 o 
  12   9   5      147.84     -124.30    291.52 o 
  13   9   5     2407.84     2675.84    730.11 o 
  14   9   5      112.24       70.82    308.03 o 
  15   9   5       64.88       65.51    291.37 o 
  16   9   5      933.02     1020.59    355.16 o 
  17   9   5     1474.10     2348.57    453.54 o 
  18   9   5     2364.19     3041.71    616.33 o 
  19   9   5     2936.52     2726.20    475.21 o 
  20   9   5     2876.54     2898.60    525.08 o 
  21   9   5     4311.13     4961.57    894.46 o 
  22   9   5     2334.69     3257.27    821.77 o 
  23   9   5     4959.08     5476.56   1191.56 o 
 -21  10   5     1655.54     1681.92    606.84 o 
 -20  10   5     2788.73     2361.84    483.11 o 
 -19  10   5     4269.13     4326.14    583.90 o 
 -18  10   5     1888.11     2501.40    455.49 o 
 -17  10   5     5104.96     3520.31    494.51 o 
 -16  10   5      151.05       11.98    226.52 o 
 -15  10   5     3238.72     2912.65    408.59 o 
 -14  10   5       23.19      114.11    298.07 o 
 -13  10   5     1797.24     1120.72    285.63 o 
 -12  10   5      579.97      420.04    247.66 o 
 -11  10   5      295.46      323.95    230.84 o 
 -10  10   5     2223.24     2493.98    351.35 o 
  -9  10   5       84.08     -196.88    196.88 o 
  -8  10   5     2491.48     2291.13    338.10 o 
  -7  10   5      563.90      778.57    221.65 o 
  -6  10   5     3744.44     3749.76    338.74 o 
  -5  10   5     2341.30     1970.45    275.82 o 
  -4  10   5     5421.96     5468.60    393.67 o 
  -3  10   5     7380.70     7133.59    438.66 o 
  -2  10   5     4738.48     4860.26    376.85 o 
  -1  10   5     8616.99     8218.34    734.70 o 
   0  10   5     2244.42     1914.29    325.98 o 
   1  10   5     5196.72     5484.69    459.86 o 
   2  10   5     1165.61     1283.31    286.85 o 
   3  10   5     4239.44     3796.08    397.40 o 
   4  10   5      317.83      -70.43    213.90 o 
   5  10   5     1619.07     1261.22    340.48 o 
   6  10   5      269.09       53.23    265.77 o 
   7  10   5      275.89      -81.65    265.41 o 
   8  10   5     1889.25     2070.51    444.42 o 
   9  10   5       13.30      192.42    293.39 o 
  10  10   5     3867.54     4279.97    571.44 o 
  11  10   5     1091.23     1743.77    431.24 o 
  12  10   5     4275.07     4877.36    610.98 o 
  13  10   5     4004.53     3943.80    580.45 o 
  14  10   5     2680.66     2848.71    572.08 o 
  15  10   5     5898.79     5915.48    686.04 o 
  16  10   5     1477.56     2190.81    468.70 o 
  17  10   5     5162.80     6112.89    689.33 o 
  18  10   5      723.56      595.76    395.94 o 
 -13  11   5     1326.58     2102.28    651.75 o 
 -12  11   5     1623.45     1408.10    330.61 o 
 -11  11   5     1149.93     1285.68    326.05 o 
 -10  11   5      381.26      261.20    252.65 o 
  -9  11   5     2032.18     2083.86    353.51 o 
  -8  11   5       27.97      -27.71    233.59 o 
  -7  11   5     3699.84     3321.66    419.05 o 
  -6  11   5      302.04      414.43    258.61 o 
  -5  11   5     3068.28     2265.02    359.15 o 
  -4  11   5     1152.60     1044.90    318.97 o 
  -3  11   5     1573.72     1324.13    283.00 o 
  -2  11   5     1714.30     2038.73    300.58 o 
  -1  11   5      980.58     1171.67    262.03 o 
   0  11   5     2519.98     2466.74    328.36 o 
   1  11   5       49.83      -17.91    261.23 o 
   2  11   5     3900.51     3412.73    439.46 o 
   3  11   5      667.83      758.99    296.64 o 
   4  11   5     4245.89     2679.68    783.84 o 
   5  11   5     1256.98      453.14    530.99 o 
   6  11   5     3153.05     2762.77    505.09 o 
   7  11   5     1043.60     1108.29    404.50 o 
   8  11   5      718.60      753.00    407.72 o 
   9  11   5     1712.00     1856.13    489.90 o 
 -43   0   6     1438.21      815.45    499.38 o 
 -42   0   6      365.48      379.28    423.53 o 
 -41   0   6     4492.29     3957.13    689.02 o 
 -40   0   6     1087.92     1972.25    543.63 o 
 -39   0   6     6009.46     7088.42    771.20 o 
 -38   0   6     1196.31      928.98    283.18 o 
 -37   0   6     9551.65     7641.02    557.87 o 
 -36   0   6     1750.58     2230.76    344.09 o 
 -35   0   6    13821.05    14635.31    746.30 o 
 -34   0   6     1795.73     2040.85    480.42 o 
 -33   0   6    16372.55    15539.73    762.02 o 
 -32   0   6      668.53      951.57    256.37 o 
 -31   0   6     3165.08     3947.50    383.70 o 
 -30   0   6        4.64      -24.13    182.61 o 
 -29   0   6     3403.14     3642.01    352.35 o 
 -28   0   6      507.90      469.41    198.57 o 
 -27   0   6     8366.34     7757.67    616.33 o 
 -26   0   6     2320.32     1854.52    723.79 o 
 -25   0   6    11053.96    11683.21    574.36 o 
 -24   0   6     1785.42     1718.06    489.90 o 
 -23   0   6    30286.51    28074.88   1182.08 o 
 -22   0   6     3107.01     2650.70    252.52 o 
 -21   0   6    50271.95    46791.44   1624.74 o 
 -20   0   6     6105.63     5468.15    420.37 o 
 -19   0   6    47583.95    50220.18   1714.14 o 
 -18   0   6     3348.71     3540.14    258.21 o 
 -17   0   6    77910.85    74759.81   2453.93 o 
 -16   0   6     5891.86     5448.46    527.83 o 
 -15   0   6    69157.41    66226.49   2170.07 o 
 -14   0   6     2647.29     2408.56    192.56 o 
 -13   0   6     9087.07     9866.55    888.14 o 
 -12   0   6       55.48      132.56     69.15 o 
 -11   0   6     3657.12     3322.65    170.41 o 
 -10   0   6      113.14      132.30     62.25 o 
  -9   0   6     1286.15      288.60    233.89 o 
  -8   0   6      144.84       89.47     50.28 o 
  -7   0   6   118917.13   122533.34   3875.07 o 
  -6   0   6    29145.25    22313.78   3606.30 o 
  -5   0   6   604523.19   624802.50  19456.89 o 
  -4   0   6    20494.51    16420.71    578.21 o 
  -3   0   6    62219.20    65146.59   2082.42 o 
  -2   0   6     1062.75      683.25     97.98 o 
  -1   0   6   100086.64    98333.31   3112.37 o 
   0   0   6     9667.58     7282.82    445.65 o 
   1   0   6   107955.20   112403.72   2858.21 o 
   2   0   6     1619.47      772.80    148.55 o 
   3   0   6    22845.78    24851.26    702.29 o 
   4   0   6      526.91      492.43     72.10 o 
   5   0   6     9066.78     9002.85    294.33 o 
   6   0   6      934.71      815.57    137.10 o 
   7   0   6    50153.09    44958.17   1466.87 o 
   8   0   6     2159.44     1826.43    132.70 o 
   9   0   6    75081.95    89676.82   2355.21 o 
  10   0   6     5760.33     6922.74    262.21 o 
  11   0   6   156015.73   177879.13   4599.80 o 
  12   0   6     1589.52     1478.99    201.19 o 
  13   0   6    20922.40    17027.84    534.46 o 
  14   0   6     1636.72     1748.86    144.02 o 
  15   0   6    76100.80    87962.50   2346.42 o 
  16   0   6     1678.73     2191.83    204.51 o 
  17   0   6    42436.51    39924.39   1137.42 o 
  18   0   6      538.89      637.45    120.56 o 
  19   0   6     9104.54     9698.62    376.01 o 
  20   0   6      153.41       87.82    102.93 o 
  21   0   6       66.21      186.47    215.30 o 
  22   0   6        2.75      126.43    246.53 o 
  23   0   6      577.65     1466.54    385.60 o 
  24   0   6       46.70      398.24    297.10 o 
  25   0   6     3905.69     5012.79    638.45 o 
  26   0   6      118.66      429.85    341.35 o 
  27   0   6    20855.36    20272.40   1378.04 o 
  28   0   6      546.49     1182.08    423.53 o 
  29   0   6    38221.09    39413.30   2263.02 o 
  30   0   6      669.20     1738.36    467.78 o 
  31   0   6    20751.43    21928.58   1498.15 o 
  32   0   6      347.61      556.27    372.96 o 
  33   0   6     7169.78     7648.77    897.62 o 
  34   0   6      123.50      429.85    360.31 o 
  35   0   6     4224.06     5120.25    790.16 o 
  36   0   6       89.22       25.29    360.31 o 
  37   0   6     1484.26     1611.93    543.63 o 
  38   0   6        3.58     -316.06    353.99 o 
 -43   1   6     3808.42     3595.71    739.59 o 
 -42   1   6      375.50      521.64    321.73 o 
 -41   1   6     2740.68     1847.16    397.74 o 
 -40   1   6      183.77       48.67    270.13 o 
 -39   1   6     1074.71     1314.39    303.85 o 
 -38   1   6       46.23      -60.34    271.98 o 
 -37   1   6      113.38      154.06    172.31 o 
 -36   1   6       43.07       50.28    155.12 o 
 -35   1   6      108.00     -105.59    149.36 o 
 -34   1   6      858.66      837.63    186.26 o 
 -33   1   6     5286.58     5628.46    323.11 o 
 -32   1   6     1863.91     2097.29    270.98 o 
 -31   1   6    19159.33    16917.58    560.90 o 
 -30   1   6     2126.42     2742.50    421.26 o 
 -29   1   6    27169.81    28187.81    801.72 o 
 -28   1   6     2920.95     2693.12    283.83 o 
 -27   1   6    13807.10    13388.75    459.72 o 
 -26   1   6     1684.65     1595.88    176.41 o 
 -25   1   6    13597.47    13126.93    440.05 o 
 -24   1   6      440.88      253.74    115.66 o 
 -23   1   6     2863.78     3246.90    229.01 o 
 -22   1   6        2.22      -17.93    179.74 o 
 -21   1   6       22.56      188.09     97.60 o 
 -20   1   6        4.72      179.17     87.94 o 
 -19   1   6      200.00      252.62     92.44 o 
 -18   1   6     1019.14      711.85    107.81 o 
 -17   1   6     5329.57     3961.82    191.00 o 
 -16   1   6     2066.51     1941.60    134.93 o 
 -15   1   6    46235.70    46146.15   1103.01 o 
 -14   1   6     7009.67     6082.05    222.89 o 
 -13   1   6    51184.57    51894.52   1216.77 o 
 -12   1   6     8894.92     7526.21    267.54 o 
 -11   1   6    55567.53    58065.78   1195.72 o 
 -10   1   6     1382.19     1635.36    109.49 o 
  -9   1   6    12007.95    10847.00    302.94 o 
  -8   1   6      219.19      151.08     56.36 o 
  -7   1   6     3446.81     5549.87    219.93 o 
  -6   1   6       19.82      -41.91     45.90 o 
  -5   1   6    13138.19    14153.35    369.74 o 
  -4   1   6     2635.12     2800.83    284.81 o 
  -3   1   6   181006.25   192333.33   4267.08 o 
  -2   1   6      665.84      795.55     62.83 o 
  -1   1   6    10951.11     8785.48    219.38 o 
   0   1   6     1600.88     1409.47     81.45 o 
   1   1   6    30549.04    36607.40    911.49 o 
   2   1   6     3013.50     2562.20    200.14 o 
   3   1   6    85078.39    85622.38   2254.03 o 
   4   1   6     5241.99     4569.04    363.14 o 
   5   1   6   120370.40   136111.00   3058.45 o 
   6   1   6     5397.34     5183.09    326.64 o 
   7   1   6   121240.96   120647.30   2728.12 o 
   8   1   6     4548.02     3361.97    218.06 o 
   9   1   6    65978.95    58910.43   1218.35 o 
  10   1   6     2573.87     2484.27    109.54 o 
  11   1   6   150764.50   166259.09   3384.80 o 
  12   1   6     1539.88     1715.86    118.56 o 
  13   1   6    17912.14    17974.75    394.82 o 
  14   1   6      172.38      319.75     68.32 o 
  15   1   6     9752.08     9943.86    257.99 o 
  16   1   6      824.74      929.12     91.41 o 
  17   1   6    17606.65    15827.41    372.32 o 
  18   1   6     1178.25     1000.27     95.62 o 
  19   1   6    22591.32    22434.92    559.27 o 
  20   1   6      948.84      924.24    180.66 o 
  21   1   6    27902.91    27274.11    750.21 o 
  22   1   6     1431.40     1564.03    166.04 o 
  23   1   6    34016.88    33245.27    894.76 o 
  24   1   6      601.49      545.78    222.29 o 
  25   1   6    20523.50    22244.70   1605.61 o 
  26   1   6      252.42      557.83    651.09 o 
  27   1   6    13139.96    13586.55    746.10 o 
  28   1   6      362.83      304.80    328.71 o 
  29   1   6     8409.66     8767.42    639.14 o 
  30   1   6        0.33     -208.80    208.80 o 
  31   1   6       54.62      106.92    240.21 o 
  32   1   6      362.61      347.67    250.31 o 
  33   1   6     3582.53     2636.95    426.01 o 
  34   1   6      157.14      509.82    293.39 o 
  35   1   6     4507.69     4566.70    540.35 o 
  36   1   6       63.44      179.09    303.42 o 
  37   1   6     3232.60     3382.65    511.78 o 
  38   1   6      169.90      401.20    310.05 o 
 -42   2   6      743.94      893.07    293.47 o 
 -41   2   6     2072.74     1673.88    374.27 o 
 -40   2   6     1243.94     1075.66    279.69 o 
 -39   2   6     4663.81     4037.22    390.11 o 
 -38   2   6      880.09      482.20    239.87 o 
 -37   2   6     5129.72     4587.01    427.08 o 
 -36   2   6      666.65      652.48    232.96 o 
 -35   2   6     5977.24     6850.90    377.73 o 
 -34   2   6     1400.91     1888.06    227.63 o 
 -33   2   6    16969.71    15269.27    545.08 o 
 -32   2   6     1230.37     1346.90    206.00 o 
 -31   2   6     8028.85     8590.46    395.59 o 
 -30   2   6      222.06      297.82    150.71 o 
 -29   2   6      918.74     1058.56    180.85 o 
 -28   2   6     2396.89     2567.00    225.98 o 
 -27   2   6     3223.73     2762.30    340.10 o 
 -26   2   6     2170.55     2076.42    255.47 o 
 -25   2   6     1749.90     1987.65    192.29 o 
 -24   2   6     2567.04     2404.48    244.52 o 
 -23   2   6    12228.63    11488.12    404.44 o 
 -22   2   6     4426.42     4601.00    246.14 o 
 -21   2   6    41178.30    42782.97   1078.37 o 
 -20   2   6     6002.66     5789.15    259.82 o 
 -19   2   6    65403.56    67053.31   1593.62 o 
 -18   2   6     5154.39     4628.74    290.14 o 
 -17   2   6    79247.48    76155.95   2060.70 o 
 -16   2   6     2452.85     2217.17    179.34 o 
 -15   2   6    44246.68    48364.00   1350.22 o 
 -14   2   6     1417.14     1157.65    141.32 o 
 -13   2   6    30955.78    28084.34    828.35 o 
 -12   2   6      773.37      905.21     92.70 o 
 -11   2   6     2012.90     2719.57    139.59 o 
 -10   2   6     6182.15     4853.62    209.73 o 
  -9   2   6     5966.69     5930.32    236.37 o 
  -8   2   6    11210.49    12176.51    561.31 o 
  -7   2   6    56891.39    60765.25   1619.20 o 
  -6   2   6     7915.94     5581.73    306.57 o 
  -5   2   6   140309.61   155901.52   3454.35 o 
  -4   2   6     5839.05     5919.66    483.57 o 
  -3   2   6   121402.73   142358.70   2837.28 o 
  -2   2   6     5618.92     4246.38    245.44 o 
  -1   2   6    27066.40    28049.92    686.76 o 
   0   2   6      680.77      618.13     80.78 o 
   1   2   6    34993.96    37452.82    890.14 o 
   2   2   6       74.00      163.86     87.18 o 
   3   2   6    50023.04    59553.98   1231.08 o 
   4   2   6       39.63       10.17     50.96 o 
   5   2   6     3984.31     3849.20    134.77 o 
   6   2   6     2847.29     3303.81    127.91 o 
   7   2   6     2223.42     1430.71     79.71 o 
   8   2   6     2797.57     2345.76    142.64 o 
   9   2   6      127.97      207.17     92.15 o 
  10   2   6     5055.84     4774.97    174.76 o 
  11   2   6    27042.45    26614.01    667.04 o 
  12   2   6     2145.02     2130.76    135.96 o 
  13   2   6    43122.17    46189.18   1306.92 o 
  14   2   6     1674.60     1958.77    120.91 o 
  15   2   6    39375.51    42458.20   1032.66 o 
  16   2   6      810.65      835.02     86.46 o 
  17   2   6    16208.58    14123.90    431.66 o 
  18   2   6       49.84      107.11    118.94 o 
  19   2   6    16039.60    16103.36    504.49 o 
  20   2   6        1.12      145.44    116.99 o 
  21   2   6     6881.53     6727.61    312.29 o 
  22   2   6      169.84      130.34    125.19 o 
  23   2   6       66.77      167.67    130.40 o 
  24   2   6      223.15      194.79    134.63 o 
  25   2   6      705.37      431.20    145.68 o 
  26   2   6      575.27      642.22    277.02 o 
  27   2   6     3209.24     2922.20    647.93 o 
  28   2   6      733.11      466.12    247.32 o 
  29   2   6    10687.98    11198.00    734.46 o 
  30   2   6      443.71      180.79    245.72 o 
  31   2   6    12720.31    12258.44    775.04 o 
  32   2   6      120.20       44.87    250.19 o 
  33   2   6     4841.30     4693.39    540.63 o 
  34   2   6        0.63     -117.61    265.25 o 
  35   2   6     1561.15     1740.30    407.72 o 
  36   2   6       86.93       56.74    276.13 o 
  37   2   6      489.67      965.54    366.44 o 
  38   2   6      111.73      279.47    316.98 o 
 -41   3   6      264.17      184.95    271.69 o 
 -40   3   6      244.72      313.19    268.06 o 
 -39   3   6      125.42      385.62    252.63 o 
 -38   3   6      422.34      713.03    254.28 o 
 -37   3   6      982.21     1139.89    267.16 o 
 -36   3   6      684.54     1560.11    388.58 o 
 -35   3   6      474.10      283.57    226.68 o 
 -34   3   6     1295.02     1401.02    268.24 o 
 -33   3   6      593.60     1005.64    203.49 o 
 -32   3   6      756.50      551.10    178.39 o 
 -31   3   6     2064.08     2265.94    247.76 o 
 -30   3   6      162.47      -94.11    147.67 o 
 -29   3   6     3198.76     3099.87    232.24 o 
 -28   3   6      917.14      841.35    212.46 o 
 -27   3   6    11604.32    10609.73    376.75 o 
 -26   3   6     1274.36     1513.02    198.90 o 
 -25   3   6    26231.04    25376.10    937.04 o 
 -24   3   6      187.52      461.97    136.99 o 
 -23   3   6     5860.73     6529.32    361.67 o 
 -22   3   6     1997.59     2136.25    228.72 o 
 -21   3   6      974.68     1296.37    191.35 o 
 -20   3   6     3472.08     4363.39    322.92 o 
 -19   3   6      968.78     1657.32    196.94 o 
 -18   3   6     5252.18     5563.31    497.51 o 
 -17   3   6      356.11      542.63    135.85 o 
 -16   3   6     3030.86     3414.62    314.11 o 
 -15   3   6    14671.99    14183.07    411.91 o 
 -14   3   6     7677.71     6432.50    263.85 o 
 -13   3   6    23535.84    23877.59    714.23 o 
 -12   3   6    21286.77    22091.46    666.59 o 
 -11   3   6    79638.68    90009.36   1838.38 o 
 -10   3   6     4687.58     5092.35    234.49 o 
  -9   3   6    51147.92    59336.74   1383.37 o 
  -8   3   6     3808.26     4506.07    190.28 o 
  -7   3   6      420.94      334.45     75.98 o 
  -6   3   6     2400.93     1997.02    381.55 o 
  -5   3   6      475.88      892.65    115.30 o 
  -4   3   6     5081.29     4992.27    297.62 o 
  -3   3   6     1756.58     2364.77    175.96 o 
  -2   3   6    10938.81    10898.00    378.57 o 
  -1   3   6     6959.18     8096.13    307.45 o 
   0   3   6    10156.68     9339.62    337.87 o 
   1   3   6     4491.52     5400.64    237.99 o 
   2   3   6     2168.08     2519.21    222.71 o 
   3   3   6    12554.35    11982.50    401.46 o 
   4   3   6     4589.32     4223.61    188.46 o 
   5   3   6    29273.17    31585.32    707.26 o 
   6   3   6     2421.53     2185.22    122.01 o 
   7   3   6     5332.39     4757.91    178.74 o 
   8   3   6       23.22       52.50     63.26 o 
   9   3   6     3820.45     4033.41    165.92 o 
  10   3   6     2460.46     2458.79    132.05 o 
  11   3   6    13461.77    13012.43    350.80 o 
  12   3   6     2633.40     2992.58    150.81 o 
  13   3   6     2533.60     3006.31    160.30 o 
  14   3   6     4166.65     4337.76    181.52 o 
  15   3   6     1009.30     1353.18    146.70 o 
  16   3   6     4697.91     4892.49    241.24 o 
  17   3   6     4044.07     4663.78    299.79 o 
  18   3   6     4010.72     4048.83    288.82 o 
  19   3   6     4345.94     5048.33    321.28 o 
  20   3   6     1624.78     1701.34    215.26 o 
  21   3   6     1088.54     1703.20    226.06 o 
  22   3   6      876.01      848.36    230.63 o 
  23   3   6     2684.21     2010.02    235.40 o 
  24   3   6       33.83       60.14    138.68 o 
  25   3   6     3532.91     3780.49    338.72 o 
  26   3   6      283.24      482.73    148.33 o 
  27   3   6     3022.08     2799.07    448.35 o 
  28   3   6      708.74     1263.86    499.38 o 
  29   3   6     3183.39     2852.55    802.80 o 
  30   3   6     1019.55     1185.13    603.68 o 
  31   3   6      271.36      675.39    312.03 o 
  32   3   6     1427.12      974.68    388.76 o 
  33   3   6       55.41      472.29    312.79 o 
  34   3   6      820.19      574.98    325.47 o 
  35   3   6      286.21      323.83    306.80 o 
  36   3   6      284.40      507.21    336.92 o 
  37   3   6      379.56      -58.82    308.32 o 
 -40   4   6      435.15      507.13    534.15 o 
 -39   4   6        0.25      170.23    254.08 o 
 -38   4   6      205.55      -18.48    233.47 o 
 -37   4   6       23.98      151.35    271.26 o 
 -36   4   6       10.23     -208.47    208.47 o 
 -35   4   6      265.13       10.66    222.94 o 
 -34   4   6       24.61      258.18    224.41 o 
 -33   4   6     1854.29     2071.05    301.69 o 
 -32   4   6      739.11      935.05    207.43 o 
 -31   4   6      494.85      675.08    175.79 o 
 -30   4   6     3026.51     3298.01    254.31 o 
 -29   4   6      323.18      785.88    175.77 o 
 -28   4   6     4539.29     5263.15    394.97 o 
 -27   4   6     2077.12     3019.64    468.97 o 
 -26   4   6     2989.89     3723.28    433.56 o 
 -25   4   6     1679.22     2168.06    262.86 o 
 -24   4   6     2287.97     2342.00    264.76 o 
 -23   4   6      259.93      261.45    162.31 o 
 -22   4   6     2660.32     2594.70    262.12 o 
 -21   4   6      756.34     1053.56    189.18 o 
 -20   4   6      123.39     -121.37    121.37 o 
 -19   4   6      314.69      294.50    191.59 o 
 -18   4   6     1565.95     1566.39    161.88 o 
 -17   4   6      390.89      449.86    124.64 o 
 -16   4   6     5933.05     6501.95    359.70 o 
 -15   4   6      135.86      571.61    113.14 o 
 -14   4   6     8482.53     8303.04    295.46 o 
 -13   4   6     3068.99     3874.96    200.53 o 
 -12   4   6    14607.58    15818.16    459.89 o 
 -11   4   6     6297.11     7776.64    285.69 o 
 -10   4   6    15226.97    15573.95    726.01 o 
  -9   4   6      618.94      499.55    154.99 o 
  -8   4   6    12488.45    12403.53    443.50 o 
  -7   4   6    10606.05    10751.44    500.38 o 
  -6   4   6     4669.29     4156.27    285.32 o 
  -5   4   6     4171.77     5097.22    255.07 o 
  -4   4   6        7.68      114.70     87.11 o 
  -3   4   6     3649.63     4181.74    239.09 o 
  -2   4   6     2226.33     1899.49    168.41 o 
  -1   4   6    11502.32    16302.63    546.98 o 
   0   4   6     1595.59     1469.30    155.78 o 
   1   4   6     5095.68     7109.71    312.04 o 
   2   4   6     9500.92     9285.60    497.55 o 
   3   4   6      638.74      865.55    138.76 o 
   4   4   6    27860.05    28151.22    856.70 o 
   5   4   6     1967.82     2050.36    184.08 o 
   6   4   6    28104.64    28221.31    750.65 o 
   7   4   6     1923.20     3004.06    190.88 o 
   8   4   6    17817.72    16487.94    491.88 o 
   9   4   6      229.60      299.77    108.11 o 
  10   4   6     3793.30     4073.60    381.38 o 
  11   4   6       24.39      -86.13     86.13 o 
  12   4   6       96.22      235.65    103.87 o 
  13   4   6      795.04     1419.04    235.37 o 
  14   4   6      158.81      319.10    144.38 o 
  15   4   6     2051.08     2254.66    251.32 o 
  16   4   6     1193.87     1164.03    196.23 o 
  17   4   6      260.11      411.02    193.66 o 
  18   4   6     7115.73     6884.65    401.63 o 
  19   4   6      194.42     1077.99    208.88 o 
  20   4   6     8944.04    10429.99    497.26 o 
  21   4   6     1071.32     1532.52    246.91 o 
  22   4   6     4876.34     4876.92    438.78 o 
  23   4   6        9.99       79.73    181.57 o 
  24   4   6     3182.07     3250.31    524.73 o 
  25   4   6      792.02     1344.45    255.65 o 
  26   4   6     2199.35     2580.06    307.35 o 
  27   4   6      308.60      144.74    170.39 o 
  28   4   6      461.77      676.59    202.66 o 
  29   4   6        4.06      152.44    270.18 o 
  30   4   6        6.88     -100.86    325.55 o 
  31   4   6      301.82      180.80    283.46 o 
  32   4   6      232.26       46.36    464.62 o 
  33   4   6      238.00      239.82    324.70 o 
  34   4   6      659.11      179.01    423.53 o 
  35   4   6        0.84       26.30    530.99 o 
  36   4   6      697.84      367.49    358.02 o 
 -39   5   6      265.02       19.62    320.99 o 
 -38   5   6     2705.29     2974.86    513.97 o 
 -37   5   6       11.79     -102.92    437.63 o 
 -36   5   6     2151.28     2470.68    363.23 o 
 -35   5   6      108.49      577.14    278.55 o 
 -34   5   6     1297.65     1677.68    315.67 o 
 -33   5   6      572.27      478.07    243.41 o 
 -32   5   6      409.63      529.21    289.23 o 
 -31   5   6      926.93      706.41    205.28 o 
 -30   5   6       58.74       67.58    153.23 o 
 -29   5   6     2142.58     2012.40    219.57 o 
 -28   5   6     1286.33     1152.54    183.88 o 
 -27   5   6     3015.43     3074.26    241.28 o 
 -26   5   6     1814.62     1879.79    203.93 o 
 -25   5   6     1397.60     1339.48    206.60 o 
 -24   5   6     2842.16     2979.56    434.10 o 
 -23   5   6     2069.44     2213.18    266.87 o 
 -22   5   6     6634.72     6981.76    391.02 o 
 -21   5   6      521.34      737.51    173.91 o 
 -20   5   6     9676.84    11138.45    477.04 o 
 -19   5   6      203.38      636.78    164.28 o 
 -18   5   6     4424.81     4351.72    290.38 o 
 -17   5   6     1681.59     2500.02    233.35 o 
 -16   5   6      497.03      667.37    153.20 o 
 -15   5   6     4980.46     5117.18    654.25 o 
 -14   5   6      247.00      344.41    123.24 o 
 -13   5   6    16185.73    17707.12    604.33 o 
 -12   5   6       74.26       68.78    101.52 o 
 -11   5   6    10620.20    11349.32    439.31 o 
 -10   5   6     1903.87     2492.49    205.50 o 
  -9   5   6     3228.84     4233.48    261.01 o 
  -8   5   6    15548.20    14848.49    663.67 o 
  -7   5   6     3368.68     2983.90    222.39 o 
  -6   5   6    13475.98    12952.49    484.03 o 
  -5   5   6      845.40     1224.32    164.95 o 
  -4   5   6    10018.77     9610.47    400.63 o 
  -3   5   6     2814.65     4500.59    271.98 o 
  -2   5   6     7931.26     8363.50    368.31 o 
  -1   5   6     9741.07    11352.91    446.95 o 
   0   5   6     8453.03     8796.82    379.66 o 
   1   5   6    20653.47    24949.37    800.72 o 
   2   5   6     2464.69     1623.48    181.31 o 
   3   5   6    14362.27    16280.07    997.41 o 
   4   5   6     1540.64     1587.74    183.43 o 
   5   5   6     8836.83     9135.23    391.43 o 
   6   5   6      947.84     1210.44    169.07 o 
   7   5   6     5074.67     5685.95    355.36 o 
   8   5   6     3016.50     3463.06    247.90 o 
   9   5   6     5165.21     5467.90    310.37 o 
  10   5   6    14676.75    14913.01    488.48 o 
  11   5   6      321.68      708.72    146.07 o 
  12   5   6     9803.28    10140.21    471.89 o 
  13   5   6      409.21      683.74    185.09 o 
  14   5   6     7051.53     6710.27    730.87 o 
  15   5   6     1935.14     1972.26    397.82 o 
  16   5   6     3612.90     4137.32    343.16 o 
  17   5   6     1949.36     2308.32    282.13 o 
  18   5   6     3247.40     3624.22    332.95 o 
  19   5   6     5677.95     6453.73    458.83 o 
  20   5   6     4538.33     4973.45    404.11 o 
  21   5   6     3399.29     3020.81    326.68 o 
  22   5   6      343.49       19.69    296.33 o 
  23   5   6      431.58      341.12    210.86 o 
  24   5   6     1589.81     1330.05    259.99 o 
  25   5   6     1579.66     1105.21    325.05 o 
  26   5   6     3013.66     3133.87    355.65 o 
  27   5   6      542.56      526.46    254.60 o 
  28   5   6     2780.34     3115.70    487.05 o 
  29   5   6      312.98      542.77    260.94 o 
  30   5   6     3077.60     3495.11    340.68 o 
  31   5   6      324.23      -43.29    275.60 o 
  32   5   6     1802.21     1902.07    454.49 o 
  33   5   6      445.27      617.04    404.56 o 
  34   5   6     1157.13     1280.63    443.71 o 
 -37   6   6     2126.65     2348.79    505.70 o 
 -36   6   6     1272.14     2142.92    632.13 o 
 -35   6   6     2970.59     3666.35    771.20 o 
 -34   6   6     3025.67     2902.86    396.91 o 
 -33   6   6     1486.93     1783.84    436.34 o 
 -32   6   6     4079.87     4464.20    998.77 o 
 -31   6   6     1006.35     1210.17    372.73 o 
 -30   6   6     5285.03     5329.01    565.42 o 
 -29   6   6       64.71      280.03    305.96 o 
 -28   6   6     4126.60     3758.98    310.83 o 
 -27   6   6     1319.38     1563.44    256.99 o 
 -26   6   6     2247.43     2738.42    270.09 o 
 -25   6   6     4581.13     5143.91    334.07 o 
 -24   6   6      634.95      878.18    216.00 o 
 -23   6   6     8959.19     9521.25    641.61 o 
 -22   6   6       97.94      410.63    290.78 o 
 -21   6   6    15934.01    16258.77    798.27 o 
 -20   6   6     1702.30     1914.34    299.71 o 
 -19   6   6    15214.22    15337.33    755.04 o 
 -18   6   6     5929.36     5717.07    448.40 o 
 -17   6   6     8321.65     8760.09    521.54 o 
 -16   6   6    11557.23    11466.32    614.59 o 
 -15   6   6    11747.45    12647.63    650.35 o 
 -14   6   6     9064.27     9766.71    547.54 o 
 -13   6   6     7284.56     7152.07    364.37 o 
 -12   6   6    12369.31    11510.05    472.26 o 
 -11   6   6       35.99      -25.59    132.85 o 
 -10   6   6    15344.40    14479.33    672.62 o 
  -9   6   6     4489.98     4640.22    320.43 o 
  -8   6   6     2349.82     3359.51    330.68 o 
  -7   6   6    15544.80    15712.25    580.22 o 
  -6   6   6        6.46        5.67    119.18 o 
  -5   6   6    20410.87    21065.26    723.06 o 
  -4   6   6      130.45      261.66    185.34 o 
  -3   6   6    17274.92    18673.32    663.36 o 
  -2   6   6      549.62      444.74    144.74 o 
  -1   6   6    25575.11    25655.65    846.07 o 
   0   6   6     3142.89     3053.52    364.96 o 
   1   6   6    20122.66    20306.70    711.75 o 
   2   6   6     6145.82     6346.12    352.59 o 
   3   6   6      731.19     1269.90    195.72 o 
   4   6   6    13410.33    12447.21    514.20 o 
   5   6   6       35.81      351.35    155.07 o 
   6   6   6    11820.14    11365.73    539.37 o 
   7   6   6       90.56      252.12    154.22 o 
   8   6   6     9486.00     8961.62    422.98 o 
   9   6   6     5301.68     6306.28    571.58 o 
  10   6   6     2712.92     3317.07    556.86 o 
  11   6   6    18206.90    19152.19    908.61 o 
  12   6   6        7.35      142.20    212.28 o 
  13   6   6    14482.69    16767.90    846.81 o 
  14   6   6       93.82     -206.99    230.73 o 
  15   6   6     9699.77    10477.43    657.02 o 
  16   6   6      507.49      523.55    210.11 o 
  17   6   6     5531.59     6825.27    461.80 o 
  18   6   6     7916.43     8029.91    494.99 o 
  19   6   6     1089.84     1533.11    288.97 o 
  20   6   6     6588.90     7278.62    487.47 o 
  21   6   6      325.52      487.59    239.75 o 
  22   6   6     2487.64     2534.20    454.58 o 
  23   6   6      128.47       68.97    214.42 o 
  24   6   6     2897.13     3613.12    419.54 o 
  25   6   6     1020.72     1302.38    374.02 o 
  26   6   6     2267.63     2007.86    329.30 o 
  27   6   6     2171.61     3222.88    484.00 o 
  28   6   6      388.50        2.07    245.20 o 
  29   6   6     3625.06     3649.50    430.27 o 
  30   6   6       22.30      388.45    283.97 o 
  31   6   6     3980.43     4380.11    676.30 o 
  32   6   6      205.32      124.09    353.99 o 
 -34   7   6      369.94      349.08    350.69 o 
 -33   7   6     1358.54     1425.16    411.99 o 
 -32   7   6        7.52      119.75    319.38 o 
 -31   7   6     4393.16     6241.01   1984.89 o 
 -30   7   6      865.77      674.43    543.63 o 
 -29   7   6    10204.35     9207.77    738.05 o 
 -28   7   6      973.48      707.99    436.17 o 
 -27   7   6    11037.33    13113.95    835.51 o 
 -26   7   6      968.02     1026.98    272.50 o 
 -25   7   6     6395.90     6309.92    519.69 o 
 -24   7   6     1972.68     1488.49    443.22 o 
 -23   7   6     2841.23     2596.69    416.02 o 
 -22   7   6     3199.55     3262.90    404.92 o 
 -21   7   6      212.94      394.22    233.89 o 
 -20   7   6     2031.18     1915.94    328.51 o 
 -19   7   6     1093.13     1002.56    267.19 o 
 -18   7   6      564.55      862.03    256.01 o 
 -17   7   6     3312.66     3751.84    399.88 o 
 -16   7   6        4.45       57.78    211.76 o 
 -15   7   6     6163.06     6772.37   1194.73 o 
 -14   7   6       19.09      365.18    201.58 o 
 -13   7   6    21653.39    22514.44    987.71 o 
 -12   7   6      165.52      422.90    195.04 o 
 -11   7   6    31632.43    32363.11   1045.68 o 
 -10   7   6     1275.57     1407.59    239.40 o 
  -9   7   6    14971.22    16290.06    805.97 o 
  -8   7   6     7369.89     6489.31    531.05 o 
  -7   7   6    10964.53    10267.24    515.86 o 
  -6   7   6    12161.92    11848.88    729.23 o 
  -5   7   6     2352.61     3377.78    289.25 o 
  -4   7   6     4624.49     4513.08    320.41 o 
  -3   7   6      784.73     1233.17    206.12 o 
  -2   7   6     1252.30      907.33    187.52 o 
  -1   7   6     4383.84     4127.59    316.39 o 
   0   7   6     2639.17     2626.25    272.22 o 
   1   7   6     8636.11     9461.15    461.36 o 
   2   7   6      567.18      732.62    183.93 o 
   3   7   6    24220.51    24468.71    854.38 o 
   4   7   6       47.54      554.83    180.59 o 
   5   7   6    24787.03    25867.50    899.84 o 
   6   7   6       29.03       34.40    215.38 o 
   7   7   6    20182.70    21008.24    770.33 o 
   8   7   6     2262.60     2576.60    283.66 o 
   9   7   6    20123.04    20798.87    998.40 o 
  10   7   6     4898.21     4646.98    484.20 o 
  11   7   6     6909.82     7406.05    594.44 o 
  12   7   6     1036.96      753.12    282.50 o 
  13   7   6       44.25     -246.53    246.53 o 
  14   7   6      511.18      328.54    258.21 o 
  15   7   6      657.78      714.31    301.09 o 
  16   7   6      702.75      691.16    401.40 o 
  17   7   6     4716.41     5116.78    530.10 o 
  18   7   6      479.85      722.97    297.54 o 
  19   7   6     7977.19     8858.01    677.69 o 
  20   7   6      128.43      410.68    281.49 o 
  21   7   6     6228.23     8058.20    658.38 o 
  22   7   6        4.49     -242.90    369.80 o 
  23   7   6     6044.49     6806.22    630.01 o 
  24   7   6       25.90      174.55    249.87 o 
  25   7   6     5764.44     5837.93    511.96 o 
  26   7   6      191.38      171.29    253.71 o 
  27   7   6     3315.44     3158.41    416.15 o 
  28   7   6      841.41      706.77    310.80 o 
  29   7   6     1196.64      838.67    322.03 o 
  30   7   6      481.58      204.03    293.02 o 
 -31   8   6      714.26      586.35    388.18 o 
 -30   8   6      411.04      219.58    346.50 o 
 -29   8   6       15.44     -203.28    297.02 o 
 -28   8   6      156.81     -277.79    277.79 o 
 -27   8   6      497.73     -119.47    267.74 o 
 -26   8   6       44.17      109.17    281.49 o 
 -25   8   6     2404.48     2437.15    449.98 o 
 -24   8   6       46.00      360.93    230.79 o 
 -23   8   6     4754.72     5525.38    450.77 o 
 -22   8   6      139.75      563.17    241.23 o 
 -21   8   6     8167.38     8495.70    529.28 o 
 -20   8   6      917.21      714.87    225.10 o 
 -19   8   6    12402.40    12913.92   1172.60 o 
 -18   8   6     2796.45     3521.74    417.48 o 
 -17   8   6    10320.22    10916.36    682.70 o 
 -16   8   6     1930.81     2322.16    372.25 o 
 -15   8   6     5409.37     5399.95    711.15 o 
 -14   8   6      191.81      131.10    223.36 o 
 -13   8   6     2409.91     2730.55    366.44 o 
 -12   8   6      410.04       67.97    198.57 o 
 -11   8   6      154.58      444.25    243.37 o 
 -10   8   6     1624.95     1031.50    216.50 o 
  -9   8   6     7969.48     8633.75    584.73 o 
  -8   8   6      200.34      429.57    181.16 o 
  -7   8   6    13526.67    13283.55    584.56 o 
  -6   8   6     2366.96     2563.67    288.47 o 
  -5   8   6    18271.52    18538.32    729.03 o 
  -4   8   6      848.88      880.86    224.43 o 
  -3   8   6    28813.35    29710.13   1069.77 o 
  -2   8   6     3422.17     4534.16    565.76 o 
  -1   8   6    24368.58    25785.48    916.88 o 
   0   8   6     4818.05     3694.96    331.68 o 
   1   8   6     6738.83     6746.53    430.07 o 
   2   8   6      682.87      361.09    199.67 o 
   3   8   6     3319.01     4082.92    541.00 o 
   4   8   6       43.79      -46.34    167.52 o 
   5   8   6      561.01      455.45    222.08 o 
   6   8   6       12.92     -173.74    181.05 o 
   7   8   6     1285.50     1121.96    382.44 o 
   8   8   6      394.50      653.93    277.20 o 
   9   8   6     6324.79     7983.78    733.27 o 
  10   8   6      820.42      847.05    442.49 o 
  11   8   6    13373.45    14689.00    862.37 o 
  12   8   6      647.44      720.09    455.13 o 
  13   8   6    14448.48    16179.32    976.64 o 
  14   8   6     1101.61     1392.03    366.20 o 
  15   8   6     9686.34    12184.86    823.99 o 
  16   8   6      668.18      632.30    369.80 o 
  17   8   6     4800.64     5204.35    578.56 o 
  18   8   6       89.09      146.12    426.69 o 
  19   8   6     2454.74     3475.38    491.62 o 
  20   8   6       24.50     -281.70    281.70 o 
  21   8   6      257.37      212.70    317.26 o 
  22   8   6       68.45       57.19    288.07 o 
  23   8   6       87.47     -266.41    266.41 o 
  24   8   6       14.43      245.14    334.88 o 
  25   8   6     1033.81      535.39    368.25 o 
  26   8   6       99.75       91.59    320.17 o 
 -27   9   6     2575.31     2277.29    481.19 o 
 -26   9   6       74.61       -3.42    328.51 o 
 -25   9   6     1933.49     1670.40    428.82 o 
 -24   9   6       15.57       17.26    265.93 o 
 -23   9   6     1170.24      971.80    433.01 o 
 -22   9   6      219.95      327.06    242.81 o 
 -21   9   6      347.31      145.22    234.88 o 
 -20   9   6      457.13      146.41    213.54 o 
 -19   9   6        9.55     -101.90    202.56 o 
 -18   9   6     1506.30     1168.97    443.89 o 
 -17   9   6      493.25      375.80    214.91 o 
 -16   9   6     4256.14     2964.62    346.74 o 
 -15   9   6     2376.91     2646.93    402.28 o 
 -14   9   6     3694.07     3922.87    451.39 o 
 -13   9   6     6056.71     5557.06    511.78 o 
 -12   9   6     1288.22     1164.88    353.99 o 
 -11   9   6     8691.64    10572.53    687.66 o 
 -10   9   6      219.52     1084.22    292.13 o 
  -9   9   6     8853.13     8877.51    506.05 o 
  -8   9   6      305.65      432.82    211.61 o 
  -7   9   6     3831.74     3989.45    360.85 o 
  -6   9   6      736.92      558.23    249.28 o 
  -5   9   6      408.81      488.23    209.16 o 
  -4   9   6     1009.71      651.60    222.45 o 
  -3   9   6      131.92      175.16    194.06 o 
  -2   9   6     4422.50     3392.64    342.91 o 
  -1   9   6        5.40      -19.28    169.86 o 
   0   9   6     4161.88     3468.72    351.82 o 
   1   9   6     2760.68     2564.98    326.27 o 
   2   9   6     1768.85     1256.73    263.37 o 
   3   9   6     8227.86     8815.75    527.02 o 
   4   9   6     1132.76      860.87    255.42 o 
   5   9   6     7760.98     9429.17    714.40 o 
   6   9   6       77.38      203.98    272.69 o 
   7   9   6     9802.20    10389.50    759.24 o 
   8   9   6      121.55      284.93    301.09 o 
   9   9   6     6706.28     7898.01    682.97 o 
  10   9   6       98.24     -198.61    261.46 o 
  11   9   6     2283.37     2620.83    543.63 o 
  12   9   6     1002.13      710.01    341.39 o 
  13   9   6      520.00      539.15    336.92 o 
  14   9   6     1605.08     1390.69    388.88 o 
  15   9   6       13.62       83.66    407.72 o 
  16   9   6      430.62      345.03    451.97 o 
  17   9   6     2351.44     2600.33    480.51 o 
  18   9   6      462.09      341.89    314.53 o 
  19   9   6     4884.76     5796.80    643.93 o 
  20   9   6      788.36      826.47    365.22 o 
  21   9   6     5443.35     6181.78    673.19 o 
  22   9   6      101.86     -251.02    379.28 o 
 -21  10   6     1165.06     1737.45    434.97 o 
 -20  10   6     1088.97      885.30    357.50 o 
 -19  10   6     2534.62     2138.81    353.13 o 
 -18  10   6       82.29       75.95    248.60 o 
 -17  10   6     3165.41     2974.36    468.54 o 
 -16  10   6      378.61      627.24    275.95 o 
 -15  10   6     1479.54     1901.00    339.83 o 
 -14  10   6     1364.69      926.43    272.19 o 
 -13  10   6      736.43      844.43    269.19 o 
 -12  10   6     3175.19     2010.80    314.94 o 
 -11  10   6       13.01      288.16    219.25 o 
 -10  10   6     3527.19     2976.99    515.44 o 
  -9  10   6      569.86      509.57    299.08 o 
  -8  10   6     3288.68     3443.50    824.93 o 
  -7  10   6      825.22      819.51    246.03 o 
  -6  10   6     4223.23     4172.32    472.25 o 
  -5  10   6     1083.78     1102.07    284.32 o 
  -4  10   6     1920.49     1076.36    275.85 o 
  -3  10   6     2795.87     3103.59    444.04 o 
  -2  10   6      246.81      444.85    243.68 o 
  -1  10   6     3940.21     4942.05    430.54 o 
   0  10   6       13.42       49.25    206.12 o 
   1  10   6     2510.07     2481.62    346.05 o 
   2  10   6      646.21      554.33    252.91 o 
   3  10   6     1747.26     2766.95    685.86 o 
   4  10   6     1959.79     2107.80    415.76 o 
   5  10   6     1013.74     1499.60    388.57 o 
   6  10   6     2936.82     2588.19    453.54 o 
   7  10   6      173.16      287.26    292.13 o 
   8  10   6     4722.58     4466.15    657.42 o 
   9  10   6       79.34      380.73    329.32 o 
  10  10   6     4113.14     3026.18    505.81 o 
  11  10   6      934.39     1088.43    410.57 o 
  12  10   6     1079.28      911.89    404.56 o 
  13  10   6     2001.50     1401.75    434.70 o 
  14  10   6       80.88      805.43    474.10 o 
  15  10   6     3080.64     4586.99    641.61 o 
  16  10   6       75.74      486.05    370.27 o 
  17  10   6     2828.51     3126.95    539.05 o 
 -12  11   6      456.71      547.87    274.29 o 
 -11  11   6      736.81      554.91    274.32 o 
 -10  11   6      271.81       94.67    272.70 o 
  -9  11   6      922.46      841.78    291.18 o 
  -8  11   6     1844.44     1569.67    327.45 o 
  -7  11   6     1863.61     2375.16    370.26 o 
  -6  11   6     6067.84     6051.94    502.18 o 
  -5  11   6     2211.91     2901.58    349.48 o 
  -4  11   6     9906.10     8606.19    503.86 o 
  -3  11   6     1477.08     1598.70    289.08 o 
  -2  11   6     9655.26     8111.71    486.46 o 
  -1  11   6      391.62      433.41    238.63 o 
   0  11   6     6238.87     5572.65    499.43 o 
   1  11   6        0.23      -48.43    244.84 o 
   2  11   6     4045.57     3841.50    585.11 o 
   3  11   6      214.79      514.84    277.95 o 
   4  11   6     2494.72     1789.15    428.82 o 
   5  11   6      485.67      506.84    359.80 o 
   6  11   6      553.40      254.03    666.90 o 
   7  11   6      926.40     1204.21    411.22 o 
   8  11   6      174.63      226.38    342.79 o 
 -43   1   7      196.63     -218.08    308.42 o 
 -42   1   7       94.79      279.42    254.35 o 
 -41   1   7      111.92      211.73    242.43 o 
 -40   1   7      132.05      -51.65    203.21 o 
 -39   1   7      446.79      399.57    223.44 o 
 -38   1   7      248.22      130.74    172.76 o 
 -37   1   7     1276.77     1195.72    220.31 o 
 -36   1   7      131.45       35.70    161.91 o 
 -35   1   7     1010.13      862.37    202.69 o 
 -34   1   7      161.73      -50.11    153.69 o 
 -33   1   7     1850.55     2381.31    238.88 o 
 -32   1   7      177.84      178.95    151.63 o 
 -31   1   7     3194.11     3392.54    254.68 o 
 -30   1   7        4.46      433.53    185.98 o 
 -29   1   7      212.94      335.52    149.00 o 
 -28   1   7       61.40      114.91    134.53 o 
 -27   1   7       52.04     -110.74    110.74 o 
 -26   1   7      205.85      165.23    122.21 o 
 -25   1   7      550.22     1083.92    153.34 o 
 -24   1   7      904.57      925.39    269.16 o 
 -23   1   7     3771.36     3351.90    206.84 o 
 -22   1   7     1477.30     1371.73    146.27 o 
 -21   1   7    12176.32    11947.17    395.05 o 
 -20   1   7     5394.51     4841.97    226.52 o 
 -19   1   7    25046.66    25541.01    675.39 o 
 -18   1   7     5093.36     4814.33    217.15 o 
 -17   1   7    20962.07    21004.92    562.10 o 
 -16   1   7     3824.85     3548.14    151.28 o 
 -15   1   7    19518.26    21640.73    499.76 o 
 -14   1   7      612.96      937.79     82.47 o 
 -13   1   7     5192.98     5677.20    179.99 o 
 -12   1   7       28.19       94.40     52.26 o 
 -11   1   7      118.59       27.78     69.78 o 
 -10   1   7      437.07      947.18     80.00 o 
  -9   1   7      191.48      102.99     58.83 o 
  -8   1   7       84.63      108.97     55.22 o 
  -7   1   7       38.86       68.27     53.89 o 
  -6   1   7      456.25      281.30     63.21 o 
  -5   1   7    20206.00    21227.27    526.18 o 
  -4   1   7    38966.02    30748.81   1246.34 o 
  -3   1   7    86318.97    86751.87   1961.56 o 
  -2   1   7     7718.30     9090.32    311.04 o 
  -1   1   7       53.16      238.89     58.29 o 
   0   1   7      898.51     1202.59    116.34 o 
   1   1   7      339.48       99.10     72.49 o 
   2   1   7       57.62       22.70     31.50 o 
   3   1   7    10568.29    10236.58    420.76 o 
   4   1   7        8.75       78.32     63.74 o 
   5   1   7       89.06      252.04     70.97 o 
   6   1   7     4408.44     3914.42    186.13 o 
   7   1   7     6995.36     5166.60    198.78 o 
   8   1   7     3730.92     2932.69    149.21 o 
   9   1   7     9162.45    11117.39    337.28 o 
  10   1   7    10120.14    11246.40    288.81 o 
  11   1   7    12214.87    11156.24    300.18 o 
  12   1   7     9857.65     8606.55    224.82 o 
  13   1   7     8677.86     8218.84    221.27 o 
  14   1   7     1631.38     1819.73    102.28 o 
  15   1   7     3026.17     3969.13    152.56 o 
  16   1   7      443.61      415.12     74.91 o 
  17   1   7     1556.20     1424.87    125.10 o 
  18   1   7        7.13       18.74    116.24 o 
  19   1   7       18.55      137.67     89.02 o 
  20   1   7        3.09      128.40    109.22 o 
  21   1   7      526.24     1202.22    157.88 o 
  22   1   7       30.40       79.52    144.82 o 
  23   1   7      278.56      292.77    155.12 o 
  24   1   7      335.05      554.07    236.40 o 
  25   1   7      196.70      350.80    212.28 o 
  26   1   7      842.35      702.45    249.23 o 
  27   1   7      742.02      687.84    445.65 o 
  28   1   7      253.90      501.49    240.87 o 
  29   1   7       85.89       65.25    240.21 o 
  30   1   7      164.43      427.79    267.19 o 
  31   1   7      619.91      631.74    290.13 o 
  32   1   7      605.92      517.12    265.70 o 
  33   1   7     1547.26     1467.62    366.20 o 
  34   1   7      352.22      180.68    265.41 o 
  35   1   7     1014.02      895.21    329.22 o 
  36   1   7      191.90      -35.05    267.09 o 
  37   1   7      498.57      366.59    315.85 o 
 -42   2   7      226.76      401.02    499.38 o 
 -41   2   7     2414.27     1708.03    316.24 o 
 -40   2   7        6.51      384.48    238.42 o 
 -39   2   7      300.31      442.09    247.81 o 
 -38   2   7      132.39      244.51    213.78 o 
 -37   2   7       73.13      178.90    180.31 o 
 -36   2   7      142.17      445.08    188.22 o 
 -35   2   7      124.90      710.35    216.24 o 
 -34   2   7      701.35      692.96    190.72 o 
 -33   2   7     1518.46     2346.61    249.18 o 
 -32   2   7     3167.43     3498.89    362.22 o 
 -31   2   7     9100.10     8891.33    394.61 o 
 -30   2   7     2912.36     3032.15    250.09 o 
 -29   2   7    13078.84    13222.82    475.15 o 
 -28   2   7     1152.75     1070.32    241.79 o 
 -27   2   7    13596.40    12516.59    449.70 o 
 -26   2   7     1152.62      882.35    157.56 o 
 -25   2   7    13736.70    13120.64    480.61 o 
 -24   2   7     1239.21     1289.73    166.93 o 
 -23   2   7    10068.93    10186.35    373.30 o 
 -22   2   7      211.79      741.46    136.05 o 
 -21   2   7       38.88      286.76    110.33 o 
 -20   2   7     5214.11     5661.65    254.75 o 
 -19   2   7     4838.27     5627.65    329.86 o 
 -18   2   7     8820.93     9250.81    321.61 o 
 -17   2   7     5132.16     6052.38    307.61 o 
 -16   2   7     7968.93     7548.82    325.43 o 
 -15   2   7     8766.40     9954.42    309.97 o 
 -14   2   7     6646.46     7352.53    287.16 o 
 -13   2   7    19596.13    18068.40    485.75 o 
 -12   2   7    10621.38     8541.49    313.46 o 
 -11   2   7    49045.58    53362.46   1442.51 o 
 -10   2   7     9545.13    10846.07    399.00 o 
  -9   2   7    64750.26    74788.28   1981.71 o 
  -8   2   7    14499.70    12877.03    674.82 o 
  -7   2   7    39202.94    39088.32   1412.81 o 
  -6   2   7     3753.95     4009.65    239.77 o 
  -5   2   7     3090.31     3204.44    220.57 o 
  -4   2   7     9980.60    10719.00    281.25 o 
  -3   2   7        3.66       42.38     55.28 o 
  -2   2   7     1906.94     2204.42    119.36 o 
  -1   2   7       36.60      312.20    110.10 o 
   0   2   7     7234.34     5144.26    225.17 o 
   1   2   7     8608.60     7398.05    434.60 o 
   2   2   7    12848.06    13430.76    602.18 o 
   3   2   7    24480.21    23466.80    526.88 o 
   4   2   7    18285.10    16596.64    391.29 o 
   5   2   7    42792.09    45430.84    959.56 o 
   6   2   7    16572.79    18355.31    496.86 o 
   7   2   7   106434.91   113240.67   2994.96 o 
   8   2   7    31699.82    29744.03    874.28 o 
   9   2   7    62604.82    60925.13   1672.53 o 
  10   2   7     3290.15     3250.63    198.75 o 
  11   2   7     7321.52     8604.85    341.94 o 
  12   2   7       78.49      199.08     89.95 o 
  13   2   7     4752.97     3890.90    149.22 o 
  14   2   7      636.14      961.90     68.20 o 
  15   2   7        2.75      -86.15    105.16 o 
  16   2   7     1735.82     1560.16    145.76 o 
  17   2   7     2254.69     1686.38    149.26 o 
  18   2   7     3965.42     3816.30    227.49 o 
  19   2   7     5173.16     5772.69    279.41 o 
  20   2   7     5819.20     5692.75    285.96 o 
  21   2   7     6390.83     6074.37    410.58 o 
  22   2   7     1071.25      539.70    142.10 o 
  23   2   7     4499.81     4230.64    264.80 o 
  24   2   7     1349.86     1265.34    220.46 o 
  25   2   7     5055.18     5281.73    367.14 o 
  26   2   7     1296.81      712.85    260.77 o 
  27   2   7     3833.30     3547.13    436.34 o 
  28   2   7      153.70      318.17    254.66 o 
  29   2   7      549.67      720.63    286.07 o 
  30   2   7      395.37      411.08    283.18 o 
  31   2   7       91.74      653.75    306.87 o 
  32   2   7      348.77     -151.90    220.95 o 
  33   2   7      106.39      303.53    309.74 o 
  34   2   7      363.23      251.50    584.72 o 
  35   2   7      547.83      862.86    330.77 o 
  36   2   7      774.48      521.66    327.96 o 
  37   2   7     1272.77      664.97    343.83 o 
 -41   3   7     1585.36     1259.52    392.13 o 
 -40   3   7      565.92      372.03    320.99 o 
 -39   3   7     5161.80     5942.13    470.54 o 
 -38   3   7     1522.99     1943.12    424.05 o 
 -37   3   7     8407.80     8557.66    522.02 o 
 -36   3   7     1799.58     2100.17    445.85 o 
 -35   3   7     9850.95     8884.52    440.65 o 
 -34   3   7     1170.21     1412.38    328.46 o 
 -33   3   7     6580.25     6941.03    382.10 o 
 -32   3   7      345.53      144.31    163.86 o 
 -31   3   7      401.21      465.09    173.75 o 
 -30   3   7      355.88       50.23    154.29 o 
 -29   3   7      301.54       77.97    134.47 o 
 -28   3   7     1172.92      972.71    181.50 o 
 -27   3   7        8.92      256.09    143.76 o 
 -26   3   7     3278.15     3498.44    252.85 o 
 -25   3   7     3495.72     4553.79    275.59 o 
 -24   3   7     7668.47     7323.67    327.30 o 
 -23   3   7    24655.38    25046.91    712.26 o 
 -22   3   7     7646.89     8091.15    418.70 o 
 -21   3   7    29406.57    29349.51    932.73 o 
 -20   3   7    12039.41    11412.39    466.77 o 
 -19   3   7    34752.01    35445.10   1073.93 o 
 -18   3   7     9152.36    10098.88    811.13 o 
 -17   3   7    35499.69    37212.84    933.10 o 
 -16   3   7     3685.96     3242.13    175.20 o 
 -15   3   7    38261.67    36323.57   1034.78 o 
 -14   3   7     2599.43     2179.92    159.26 o 
 -13   3   7    36102.75    41779.08   1174.47 o 
 -12   3   7      848.66      831.19    128.87 o 
 -11   3   7    22065.46    25656.76    590.92 o 
 -10   3   7     5873.13     6086.75    228.83 o 
  -9   3   7    10409.37    11565.71    350.33 o 
  -8   3   7    21704.67    21155.32    558.48 o 
  -7   3   7    35807.08    36250.26   1024.20 o 
  -6   3   7    13972.52    13335.88    668.79 o 
  -5   3   7    36080.81    35290.87   1152.99 o 
  -4   3   7    21020.82    19428.37   1109.30 o 
  -3   3   7    65062.86    66723.45   1797.50 o 
  -2   3   7    11695.12     9936.83    379.99 o 
  -1   3   7    34411.68    37236.57   1208.86 o 
   0   3   7     3749.16     4309.01    343.18 o 
   1   3   7    16872.71    16906.49    642.95 o 
   2   3   7      548.73      839.87     90.31 o 
   3   3   7     9447.85     8840.88    259.03 o 
   4   3   7      724.64     1407.00    129.32 o 
   5   3   7     6281.60     6020.04    201.15 o 
   6   3   7      196.33      231.91     68.06 o 
   7   3   7     1643.65     1269.79    106.12 o 
   8   3   7    10037.97     9747.06    372.29 o 
   9   3   7    26922.17    26669.72    615.96 o 
  10   3   7    18510.25    17534.63    438.22 o 
  11   3   7    26067.74    27209.24    630.94 o 
  12   3   7    16041.17    15075.59    393.16 o 
  13   3   7    20474.31    19644.82    567.92 o 
  14   3   7     5779.70     5765.66    262.38 o 
  15   3   7    22945.85    21617.82    616.20 o 
  16   3   7     7295.95     5599.89    266.09 o 
  17   3   7    22204.20    22036.66    752.24 o 
  18   3   7     2199.05     1705.30    213.58 o 
  19   3   7    12389.30    11811.26   1152.49 o 
  20   3   7     2455.22     1773.77    465.46 o 
  21   3   7     2272.85     2429.35    321.27 o 
  22   3   7      178.74      -24.82    136.62 o 
  23   3   7      426.84      159.69    132.69 o 
  24   3   7      956.99     1093.24    183.18 o 
  25   3   7     1067.84     1197.45    198.81 o 
  26   3   7     3044.83     2498.16    296.85 o 
  27   3   7     7587.38     7955.31    481.81 o 
  28   3   7     6090.42     5552.93    547.21 o 
  29   3   7     8101.89     7732.36    707.99 o 
  30   3   7     4246.60     3176.49    471.42 o 
  31   3   7     6210.90     5797.29    592.02 o 
  32   3   7     3418.65     3926.81    578.40 o 
  33   3   7     5018.12     4730.38    567.46 o 
  34   3   7     2046.24     1637.22    411.22 o 
  35   3   7     2657.58     2659.27    799.64 o 
  36   3   7      661.62      533.59    340.17 o 
 -40   4   7      549.73      509.87    365.22 o 
 -39   4   7     1969.11     2015.93    441.58 o 
 -38   4   7      226.38     -240.40    296.61 o 
 -37   4   7      178.67     -177.85    229.75 o 
 -36   4   7       12.39      107.98    232.87 o 
 -35   4   7      467.30      453.42    241.42 o 
 -34   4   7      544.50      587.42    246.73 o 
 -33   4   7     4057.86     4606.56    339.88 o 
 -32   4   7     2441.97     2853.33    281.75 o 
 -31   4   7    15642.82    16426.92    612.32 o 
 -30   4   7     3729.38     4218.38    445.86 o 
 -29   4   7    20118.07    19672.65    639.01 o 
 -28   4   7     4586.93     4773.54    311.22 o 
 -27   4   7    18051.03    17998.40   1017.24 o 
 -26   4   7     4374.11     4072.98    435.55 o 
 -25   4   7    18911.29    18895.16    996.96 o 
 -24   4   7     4563.10     4065.40    318.85 o 
 -23   4   7    10660.47    10218.07    474.64 o 
 -22   4   7      576.73      456.08    196.45 o 
 -21   4   7      491.84      306.51    160.24 o 
 -20   4   7      574.04      570.97    183.53 o 
 -19   4   7     3171.78     4260.10    414.05 o 
 -18   4   7     3333.54     3146.87    205.97 o 
 -17   4   7    14289.25    15244.86    549.45 o 
 -16   4   7     4617.26     4887.77    224.45 o 
 -15   4   7    53473.21    56112.55   1347.36 o 
 -14   4   7    18873.91    19397.88    546.10 o 
 -13   4   7    91715.51   102461.27   2352.69 o 
 -12   4   7    32365.11    31371.77    805.48 o 
 -11   4   7   119483.05   130853.46   2965.79 o 
 -10   4   7    17245.38    16065.13    469.02 o 
  -9   4   7    66941.75    67072.40   1832.04 o 
  -8   4   7     6798.63     6142.04    445.65 o 
  -7   4   7    22639.82    24629.75    757.46 o 
  -6   4   7       18.92      111.64     89.92 o 
  -5   4   7     4110.77     4277.68    238.51 o 
  -4   4   7     1263.31     1313.88    146.80 o 
  -3   4   7     2870.07     3210.58    209.12 o 
  -2   4   7     8363.81     8785.37    350.31 o 
  -1   4   7    27018.30    26337.54    801.57 o 
   0   4   7    24733.79    24333.33    829.27 o 
   1   4   7    47051.32    55290.17   1542.05 o 
   2   4   7    19734.42    19466.07    631.76 o 
   3   4   7    94013.73    95878.19   2567.66 o 
   4   4   7    35726.86    35038.44   1031.31 o 
   5   4   7   103627.38   109093.80   2519.37 o 
   6   4   7    26418.23    24810.62    676.55 o 
   7   4   7   103305.20   109904.01   2542.67 o 
   8   4   7    26348.92    24407.90    668.83 o 
   9   4   7    28025.34    27854.04    746.62 o 
  10   4   7     5181.35     4809.81    231.19 o 
  11   4   7      675.34      629.99    116.74 o 
  12   4   7      311.36      479.65    154.06 o 
  13   4   7      553.69      326.64    150.30 o 
  14   4   7     1390.89     1472.39    207.33 o 
  15   4   7     2634.21     2690.16    295.65 o 
  16   4   7     2732.69     2569.54    285.31 o 
  17   4   7    19619.02    20762.15    752.16 o 
  18   4   7     7728.49     7845.66    431.99 o 
  19   4   7    23107.67    24115.85    851.18 o 
  20   4   7     9764.18    10526.75    635.14 o 
  21   4   7    19091.09    20215.96    758.82 o 
  22   4   7     3236.19     3736.40    351.51 o 
  23   4   7    19952.27    21994.28    817.58 o 
  24   4   7     8475.14     8364.56    478.81 o 
  25   4   7    12795.35    11278.08    557.41 o 
  26   4   7     5579.41     4770.71    581.52 o 
  27   4   7     5155.11     5350.64    357.75 o 
  28   4   7      888.06      372.84    297.96 o 
  29   4   7      449.63      160.07    270.18 o 
  30   4   7       37.96     -223.27    223.27 o 
  31   4   7      238.44     -125.97    279.12 o 
  32   4   7      537.83       -4.83    303.06 o 
  33   4   7     1315.74     1565.82    433.30 o 
  34   4   7     1112.87      816.11    386.47 o 
  35   4   7     1838.79     1634.20    440.46 o 
 -39   5   7     7152.25     8893.42    771.38 o 
 -38   5   7      369.98      887.80    395.11 o 
 -37   5   7     7187.44     8430.01   1444.42 o 
 -36   5   7      728.09      525.03    385.60 o 
 -35   5   7     6003.78     6132.93   1355.92 o 
 -34   5   7      943.41      706.77    278.33 o 
 -33   5   7     3080.19     3135.44    370.12 o 
 -32   5   7      912.11      818.78    173.31 o 
 -31   5   7      264.55      284.59    148.57 o 
 -30   5   7      244.81      120.18    201.02 o 
 -29   5   7      314.72      246.73    149.93 o 
 -28   5   7      594.12      327.40    158.50 o 
 -27   5   7     2854.19     2712.91    264.74 o 
 -26   5   7       43.56        2.15    252.78 o 
 -25   5   7     4297.32     4635.68    341.12 o 
 -24   5   7      129.59      154.39    157.31 o 
 -23   5   7    12924.88    12572.75    604.99 o 
 -22   5   7     1136.81     1170.19    212.54 o 
 -21   5   7    27654.14    27433.08    904.73 o 
 -20   5   7     5016.95     4825.48    321.88 o 
 -19   5   7    18091.10    18254.27    659.15 o 
 -18   5   7     2868.60     3168.45    383.26 o 
 -17   5   7     3066.87     3142.55    260.94 o 
 -16   5   7     5355.88     5179.89    313.48 o 
 -15   5   7     8311.57    10288.14    394.16 o 
 -14   5   7    12694.96    12495.35    476.48 o 
 -13   5   7     1798.26     1748.22    186.47 o 
 -12   5   7     4854.30     5536.81    298.35 o 
 -11   5   7    12237.37    14348.28    521.11 o 
 -10   5   7      465.63      497.18    185.72 o 
  -9   5   7    20441.26    20580.59    813.88 o 
  -8   5   7      652.38      192.35    200.50 o 
  -7   5   7    23984.73    23759.98    763.70 o 
  -6   5   7     1089.57     1038.08    158.43 o 
  -5   5   7    23654.78    23211.23    751.05 o 
  -4   5   7     5493.76     5813.77    367.59 o 
  -3   5   7    24051.04    23614.80    764.31 o 
  -2   5   7     8789.46     7464.02    341.83 o 
  -1   5   7    20592.71    19572.34    662.22 o 
   0   5   7    20392.65    20983.99    696.31 o 
   1   5   7    11887.20    12648.95    627.27 o 
   2   5   7    12694.65    12491.20    477.25 o 
   3   5   7     8987.71     9540.91    559.73 o 
   4   5   7    11467.51    11629.62    456.92 o 
   5   5   7     3596.24     4621.98    276.55 o 
   6   5   7     9984.56    10562.22    433.03 o 
   7   5   7      712.24      416.12    136.31 o 
   8   5   7       52.77      -68.56    118.76 o 
   9   5   7    32865.87    31852.71    861.30 o 
  10   5   7     7945.73     8051.62    337.46 o 
  11   5   7    29990.15    31555.00   1215.58 o 
  12   5   7     8855.59     8828.37    447.61 o 
  13   5   7    20626.86    20564.94    756.33 o 
  14   5   7     7644.64     7479.60    723.76 o 
  15   5   7    15872.71    16576.36    666.41 o 
  16   5   7     8719.52     8588.47    474.78 o 
  17   5   7    10127.93    10453.24    825.94 o 
  18   5   7     6877.29     6941.65    435.56 o 
  19   5   7    11855.13    13178.02    589.18 o 
  20   5   7     9293.65     8683.72    493.66 o 
  21   5   7     2478.06     2271.22    322.27 o 
  22   5   7     1355.49     1707.52    280.79 o 
  23   5   7      723.05      390.44    217.14 o 
  24   5   7      480.30      130.94    208.52 o 
  25   5   7     6170.71     6389.86    497.41 o 
  26   5   7     1932.99     1800.66    298.45 o 
  27   5   7     9818.17     9036.19    552.54 o 
  28   5   7     4210.00     4579.10    418.38 o 
  29   5   7    11384.90    11435.79   1324.31 o 
  30   5   7     3642.18     2954.00    377.62 o 
  31   5   7     6741.39     5168.01    818.61 o 
  32   5   7     2649.12     2476.84    487.60 o 
  33   5   7     2702.37     2836.79    511.18 o 
 -37   6   7      381.20      316.06    524.67 o 
 -36   6   7      598.37     1213.69    594.20 o 
 -35   6   7     3757.95     3242.83    739.59 o 
 -34   6   7      177.33      175.68    343.83 o 
 -33   6   7     7053.37     6298.00    628.00 o 
 -32   6   7       24.88     -274.21    274.21 o 
 -31   6   7    10931.28    10619.15   1109.39 o 
 -30   6   7      870.53      814.99    218.90 o 
 -29   6   7     8364.52     8774.09    453.23 o 
 -28   6   7     1742.44     1894.87    253.22 o 
 -27   6   7     6420.63     6961.94    412.41 o 
 -26   6   7     2182.03     1832.35    268.44 o 
 -25   6   7     4995.67     4887.60    363.84 o 
 -24   6   7     4940.57     5208.34    411.32 o 
 -23   6   7      241.67      566.87    184.52 o 
 -22   6   7     5196.46     4974.26    445.31 o 
 -21   6   7      974.19     1201.50    280.65 o 
 -20   6   7     3540.22     4108.84    405.58 o 
 -19   6   7     7711.14     8739.19   1280.06 o 
 -18   6   7     1427.70     1583.05    410.88 o 
 -17   6   7    12245.81    12425.56    656.34 o 
 -16   6   7     1464.20     1732.14    287.62 o 
 -15   6   7    16598.85    18384.56   1061.98 o 
 -14   6   7        4.06      396.94    205.47 o 
 -13   6   7    24082.07    22569.78    761.64 o 
 -12   6   7     1593.67     1803.40    311.83 o 
 -11   6   7    29499.20    29454.77    938.57 o 
 -10   6   7     4161.40     3977.59    280.05 o 
  -9   6   7     4454.77     5249.42    395.94 o 
  -8   6   7    11910.34    11434.99    473.93 o 
  -7   6   7       74.28      105.39    125.12 o 
  -6   6   7    11117.86    11553.06    475.49 o 
  -5   6   7      762.85      600.14    154.06 o 
  -4   6   7    10906.61    10535.68    450.43 o 
  -3   6   7      115.10      143.35    129.36 o 
  -2   6   7     7212.84     7828.96    383.45 o 
  -1   6   7     1676.18     1682.79    207.77 o 
   0   6   7     6384.53     6302.54    355.51 o 
   1   6   7    10525.36    10532.33    498.89 o 
   2   6   7      130.90      121.45    144.84 o 
   3   6   7    20905.48    21791.66    752.97 o 
   4   6   7     6106.17     5674.91    360.19 o 
   5   6   7    23229.35    22857.23    783.44 o 
   6   6   7     5486.21     5093.19    324.67 o 
   7   6   7    19381.35    19406.09    987.76 o 
   8   6   7    12263.48    11201.02    480.68 o 
   9   6   7     6775.08     7786.20    790.16 o 
  10   6   7    12129.18    11935.37    672.61 o 
  11   6   7       86.54      252.85    214.55 o 
  12   6   7     6909.86     7309.65    704.82 o 
  13   6   7       78.52       -8.41    200.41 o 
  14   6   7     3502.78     4154.89    777.52 o 
  15   6   7     1394.34     1819.99    273.42 o 
  16   6   7     1869.48     2199.54    297.77 o 
  17   6   7    13819.92    15166.67    665.28 o 
  18   6   7      310.00      304.54    215.08 o 
  19   6   7    12518.42    11652.33    581.60 o 
  20   6   7     1962.65     2109.92    314.66 o 
  21   6   7     6669.22     7218.22    489.11 o 
  22   6   7     1505.88      953.50    346.92 o 
  23   6   7     4684.30     4467.09    419.53 o 
  24   6   7     3357.30     3641.99    392.57 o 
  25   6   7     3154.29     3336.64    397.12 o 
  26   6   7     3503.36     3291.45    439.08 o 
  27   6   7      774.14      453.69    272.25 o 
  28   6   7     2629.74     1996.79    345.48 o 
  29   6   7       79.39      308.00    264.88 o 
  30   6   7     1841.40     2512.00    389.56 o 
  31   6   7     1117.38      950.65    403.72 o 
 -34   7   7     1211.52     1117.71    424.35 o 
 -33   7   7       73.26      967.86    401.09 o 
 -32   7   7     1625.80     1745.41    935.55 o 
 -31   7   7      355.71     1207.58    464.62 o 
 -30   7   7     4119.37     3913.98    556.48 o 
 -29   7   7      817.02     1136.43   1169.44 o 
 -28   7   7     9199.16     8516.12    565.00 o 
 -27   7   7     1574.18     2057.13    324.65 o 
 -26   7   7     4085.97     4067.17    393.46 o 
 -25   7   7     1993.04     2137.19    576.47 o 
 -24   7   7      881.58      751.39    474.10 o 
 -23   7   7     4707.45     5591.51    530.99 o 
 -22   7   7       73.98      219.71    235.37 o 
 -21   7   7     5303.01     5499.17    492.08 o 
 -20   7   7      935.89      775.34    267.32 o 
 -19   7   7     1252.48     1830.93    603.68 o 
 -18   7   7     1678.44     1664.89    305.96 o 
 -17   7   7        4.55      208.88    204.30 o 
 -16   7   7     3856.55     3456.76    386.16 o 
 -15   7   7       43.30      637.40    647.93 o 
 -14   7   7    16507.25    15560.09    916.59 o 
 -13   7   7      273.04      568.92    232.43 o 
 -12   7   7    20179.24    18701.91    690.18 o 
 -11   7   7     3105.54     3865.62    308.23 o 
 -10   7   7     3642.13     3736.28    341.10 o 
  -9   7   7     7899.96     8861.62    552.91 o 
  -8   7   7     1964.09     2114.32    245.99 o 
  -7   7   7    21034.64    21313.18    761.27 o 
  -6   7   7      851.03     1176.81    201.86 o 
  -5   7   7    12819.16    13121.07    646.18 o 
  -4   7   7      474.34      405.63    162.49 o 
  -3   7   7     3710.87     3904.69    307.07 o 
  -2   7   7     3410.28     3259.11    287.06 o 
  -1   7   7     1813.56     1989.53    241.17 o 
   0   7   7     9075.81     8354.03    428.90 o 
   1   7   7      437.59      187.73    161.61 o 
   2   7   7    11752.28    10596.77    490.23 o 
   3   7   7        8.42      370.83    191.70 o 
   4   7   7    16748.06    15985.20    638.32 o 
   5   7   7     1125.84     1993.21    310.38 o 
   6   7   7    11994.58    12817.86    554.10 o 
   7   7   7     5370.45     7892.02    853.38 o 
   8   7   7     8639.83     8954.71    888.14 o 
   9   7   7    10022.72    10949.18    692.13 o 
  10   7   7     3063.83     4050.78    474.76 o 
  11   7   7     2709.43     2501.42    390.17 o 
  12   7   7      367.89      165.19    236.77 o 
  13   7   7     1881.77     2070.77    368.58 o 
  14   7   7      960.30     1418.61    337.45 o 
  15   7   7      575.34     1346.70    325.47 o 
  16   7   7     4667.00     6113.28    561.29 o 
  17   7   7        3.52     -128.06    385.60 o 
  18   7   7     5315.54     6288.21    774.36 o 
  19   7   7       75.16      415.39    288.28 o 
  20   7   7     5206.93     5795.64    903.95 o 
  21   7   7      345.76      827.11    316.98 o 
  22   7   7     4430.82     5348.40    559.88 o 
  23   7   7      655.76     1268.49    305.98 o 
  24   7   7     3142.70     3065.00    398.99 o 
  25   7   7      737.96     1211.29    312.12 o 
  26   7   7      929.54     1115.72    321.46 o 
  27   7   7     1433.98     1445.50    328.88 o 
  28   7   7       46.39      -89.59    259.83 o 
  29   7   7     1748.06     1405.03    359.21 o 
 -31   8   7      726.87      383.40    371.61 o 
 -30   8   7       23.01      332.66    343.80 o 
 -29   8   7      242.25      464.57    330.68 o 
 -28   8   7      218.71      385.38    324.04 o 
 -27   8   7        0.20      -77.86    267.74 o 
 -26   8   7      714.10      334.55    291.52 o 
 -25   8   7      140.05      242.92    226.78 o 
 -24   8   7     3418.56     2883.34    353.32 o 
 -23   8   7      601.92     1005.83    263.77 o 
 -22   8   7     6299.55     5730.67    526.93 o 
 -21   8   7     1057.08     1342.14    559.43 o 
 -20   8   7     8481.94     6494.98    548.92 o 
 -19   8   7     3506.18     5135.74    910.27 o 
 -18   8   7     8805.54     9709.61   1257.94 o 
 -17   8   7     4650.68     4131.25    496.22 o 
 -16   8   7     6923.26     6017.00    516.25 o 
 -15   8   7     1163.30     1112.83    287.06 o 
 -14   8   7     1852.98     1566.79    319.01 o 
 -13   8   7      240.67      246.53    232.43 o 
 -12   8   7       29.73       -1.80    212.00 o 
 -11   8   7      726.48      566.04    185.65 o 
 -10   8   7     4003.35     3522.68    401.99 o 
  -9   8   7      317.94      714.99    208.04 o 
  -8   8   7    12756.50    11896.69    543.47 o 
  -7   8   7     3528.46     4092.10    338.98 o 
  -6   8   7    14465.35    12017.24    551.29 o 
  -5   8   7     2988.94     3987.10    345.36 o 
  -4   8   7    19627.00    18303.57    717.81 o 
  -3   8   7     9487.21    11330.25    541.12 o 
  -2   8   7    16313.55    16141.82    674.75 o 
  -1   8   7    11365.96    11619.75    547.56 o 
   0   8   7     6154.48     6782.99    426.10 o 
   1   8   7     4027.06     4440.58    361.53 o 
   2   8   7     1881.87     1752.62    265.06 o 
   3   8   7      619.10      763.87    213.88 o 
   4   8   7      253.26       -0.62    266.85 o 
   5   8   7       98.65      -73.15    155.36 o 
   6   8   7     1028.54      979.55    282.54 o 
   7   8   7      882.94      932.94    297.22 o 
   8   8   7     4208.63     5152.52    527.21 o 
   9   8   7     2479.87     2906.04    430.90 o 
  10   8   7     5822.53     6017.96    638.45 o 
  11   8   7     2385.71     3532.83   1125.19 o 
  12   8   7     9046.51     9106.60    696.22 o 
  13   8   7     3766.32     3553.58    496.57 o 
  14   8   7     6109.51     7141.32    633.54 o 
  15   8   7     3783.75     4076.54    522.00 o 
  16   8   7     3414.29     3553.40    484.96 o 
  17   8   7     1799.28     1650.34    411.27 o 
  18   8   7     1759.46     2386.22    439.85 o 
  19   8   7      513.46      422.92    324.01 o 
  20   8   7      306.82      126.66    296.61 o 
  21   8   7      215.47      -97.49    301.69 o 
  22   8   7       86.18      471.71    318.45 o 
  23   8   7       18.43       75.67    308.32 o 
  24   8   7      646.30      632.92    357.25 o 
  25   8   7      334.09      156.17    324.83 o 
  26   8   7     1643.05     1969.51    459.35 o 
 -27   9   7      380.25      138.49    341.92 o 
 -26   9   7     3106.28     2650.04    503.61 o 
 -25   9   7        8.94       50.08    289.61 o 
 -24   9   7     2015.82     1773.04    426.85 o 
 -23   9   7       78.94      290.07    245.29 o 
 -22   9   7      697.79      416.76    255.42 o 
 -21   9   7      475.33      269.87    234.44 o 
 -20   9   7        0.48     -162.81    201.54 o 
 -19   9   7     1140.98     1447.62    292.13 o 
 -18   9   7      233.41       68.30    251.80 o 
 -17   9   7     3131.16     2787.57    512.03 o 
 -16   9   7     1184.94     1807.66    357.50 o 
 -15   9   7     5430.22     4899.03    498.25 o 
 -14   9   7     5040.86     4722.00    487.15 o 
 -13   9   7     3605.92     3040.17    575.24 o 
 -12   9   7     8497.13     8185.03    802.80 o 
 -11   9   7     1445.51     1506.24    337.45 o 
 -10   9   7     6122.47     7141.24    567.46 o 
  -9   9   7      421.85      474.42    218.43 o 
  -8   9   7     4135.43     4490.78    377.08 o 
  -7   9   7        7.80      247.05    187.46 o 
  -6   9   7     1918.10     1690.09    259.02 o 
  -5   9   7      301.43      285.70    205.91 o 
  -4   9   7      425.31       -6.09    186.48 o 
  -3   9   7      582.01      142.42    189.56 o 
  -2   9   7      322.45      149.93    191.66 o 
  -1   9   7     1771.83     1902.79    294.30 o 
   0   9   7      867.58     1212.52    256.24 o 
   1   9   7     4828.79     4479.55    652.06 o 
   2   9   7     7242.16     7631.15    574.80 o 
   3   9   7     5206.29     4842.24    641.61 o 
   4   9   7     8300.51     8382.09   1235.81 o 
   5   9   7     3460.95     4080.01    496.15 o 
   6   9   7     8405.39     8816.80    700.23 o 
   7   9   7     1671.84     2146.72    424.00 o 
   8   9   7    10192.55    10395.97    769.41 o 
   9   9   7      570.21      369.47    303.85 o 
  10   9   7     5378.20     5450.92    726.95 o 
  11   9   7        2.69     -105.83    277.02 o 
  12   9   7     1152.38     1106.94    376.73 o 
  13   9   7      327.94      106.10    301.69 o 
  14   9   7       56.25      119.41    283.18 o 
  15   9   7      945.35      898.79    433.01 o 
  16   9   7      870.94      989.03    502.54 o 
  17   9   7     2268.27     2215.99    457.11 o 
  18   9   7     2869.10     3609.21    730.11 o 
  19   9   7     2947.11     3557.87    723.79 o 
  20   9   7     4543.68     4319.47    587.53 o 
  21   9   7     2074.58     2131.82    467.74 o 
  22   9   7     5298.16     6372.16    699.67 o 
 -21  10   7     1336.73     1396.29    351.80 o 
 -20  10   7     3942.34     3440.15    417.13 o 
 -19  10   7     1217.02     1082.85    346.71 o 
 -18  10   7     4048.50     3825.61    713.40 o 
 -17  10   7      250.12      570.46    269.63 o 
 -16  10   7     2796.64     2261.30    344.81 o 
 -15  10   7      104.81      304.85    241.57 o 
 -14  10   7     1373.85      761.59    327.01 o 
 -13  10   7      967.41      817.98    366.64 o 
 -12  10   7       52.85      -26.14    247.32 o 
 -11  10   7     3422.84     3251.81    458.01 o 
 -10  10   7      535.75      465.77    657.42 o 
  -9  10   7     3498.94     3105.12    448.40 o 
  -8  10   7     1632.13     1339.13    342.01 o 
  -7  10   7     3168.40     2461.88    376.27 o 
  -6  10   7     2750.81     2689.29    346.58 o 
  -5  10   7     5163.73     5049.11    434.40 o 
  -4  10   7     4513.43     4708.56    425.00 o 
  -3  10   7     3399.21     3443.15    384.47 o 
  -2  10   7     6044.22     5270.41    435.52 o 
  -1  10   7      749.03      695.52    262.42 o 
   0  10   7     5335.65     5419.39    544.84 o 
   1  10   7      109.28      114.80    275.40 o 
   2  10   7     4518.38     4165.39    520.03 o 
   3  10   7      327.69      727.84    407.72 o 
   4  10   7     2415.94     2437.15    441.91 o 
   5  10   7     2228.15     2467.31    742.75 o 
   6  10   7      529.40      467.20    294.10 o 
   7  10   7     3222.06     3378.76   1033.53 o 
   8  10   7      103.22      620.61    349.84 o 
   9  10   7     3890.69     4250.06    742.75 o 
  10  10   7      796.33      852.11    382.73 o 
  11  10   7     3557.68     2862.65    752.23 o 
  12  10   7     1800.63     2173.93    460.67 o 
  13  10   7     2049.97     2721.05    517.98 o 
  14  10   7     3433.35     4098.38    601.00 o 
  15  10   7      906.19      955.45    419.41 o 
  16  10   7     4217.54     2827.19    736.43 o 
 -12  11   7     2691.56     3144.46    674.11 o 
 -11  11   7      209.12       63.58    250.12 o 
 -10  11   7     2473.75     1472.31    329.00 o 
  -9  11   7        2.29      231.67    252.74 o 
  -8  11   7     2993.48     3277.97    401.23 o 
  -7  11   7      380.46      614.01    383.11 o 
  -6  11   7     3374.86     2811.20    380.65 o 
  -5  11   7     1447.35     2372.45    312.18 o 
  -4  11   7     2179.04     2720.55    329.43 o 
  -3  11   7     1726.57     1719.78    289.49 o 
  -2  11   7      859.98      904.38    290.80 o 
  -1  11   7     1621.73     1374.89    329.35 o 
   0  11   7        2.56       85.47    231.71 o 
   1  11   7     1717.78     2237.81    466.37 o 
   2  11   7      886.01      627.49    273.03 o 
   3  11   7     1900.47     1588.24    486.84 o 
   4  11   7     1722.01     1002.82    404.06 o 
   5  11   7     1168.32      986.34    383.16 o 
   6  11   7     1894.89     2413.72    498.25 o 
   7  11   7      107.12      413.25    368.98 o 
 -43   0   8      363.01     -309.74    404.56 o 
 -42   0   8     3296.74     3072.15    663.74 o 
 -41   0   8      902.81      837.57    321.83 o 
 -40   0   8     4246.32     4635.82    647.93 o 
 -39   0   8     1752.79     1481.00    331.18 o 
 -38   0   8     8226.37     8781.79    682.70 o 
 -37   0   8     4208.20     4527.65    505.70 o 
 -36   0   8    27046.49    25828.07   1117.43 o 
 -35   0   8     3468.40     4220.14    859.70 o 
 -34   0   8    17356.25    17554.37    979.80 o 
 -33   0   8      498.28      714.92    251.10 o 
 -32   0   8       47.35     -204.94    204.94 o 
 -31   0   8       99.03      209.56    243.37 o 
 -30   0   8       72.46     -155.43    189.93 o 
 -29   0   8      153.96      201.55    194.40 o 
 -28   0   8      198.87     -158.63    158.63 o 
 -27   0   8     1470.75     1408.60    242.84 o 
 -26   0   8    13473.36    13263.58    628.00 o 
 -25   0   8     2725.82     2511.75    279.34 o 
 -24   0   8    29071.16    26005.82   1007.76 o 
 -23   0   8     6744.20     7118.60    413.30 o 
 -22   0   8    38409.83    39491.39   1407.81 o 
 -21   0   8    10017.94    11222.72    787.00 o 
 -20   0   8    85132.26    78096.98   2583.38 o 
 -19   0   8    11878.73    11588.99    641.61 o 
 -18   0   8    71339.22    64810.41   2154.24 o 
 -17   0   8     5169.75     4516.36    281.70 o 
 -16   0   8    47998.98    43353.96   1577.16 o 
 -15   0   8     6803.46     5671.34    241.75 o 
 -14   0   8    14940.78    14930.93    468.87 o 
 -13   0   8      383.22      325.10    111.11 o 
 -12   0   8    19700.59    18570.08   1630.45 o 
 -11   0   8     3891.29     3780.14    328.71 o 
 -10   0   8    35879.33    27624.08   1359.08 o 
  -9   0   8     4882.69     4762.28    423.53 o 
  -8   0   8   105443.12   112738.63   3593.34 o 
  -7   0   8    23716.61    23579.55    826.77 o 
  -6   0   8   237184.97   242974.92   7628.87 o 
  -5   0   8    21080.69    18104.56    652.18 o 
  -4   0   8    14822.33    11007.34    428.48 o 
  -3   0   8     1598.16     1668.66    138.21 o 
  -2   0   8    50962.48    55740.98   1811.59 o 
  -1   0   8      713.21      687.03    126.43 o 
   0   0   8    58826.09    68093.39   2193.58 o 
   1   0   8    10953.75     9531.79    457.24 o 
   2   0   8    22511.29    26949.15    739.17 o 
   3   0   8     1442.25     1234.94    211.03 o 
   4   0   8    53206.53    67487.82   1786.38 o 
   5   0   8     2427.57     2840.94    182.40 o 
   6   0   8    19416.96    24560.91    706.21 o 
   7   0   8     4340.99     4156.30    486.46 o 
   8   0   8   121175.00   125436.09   3269.97 o 
   9   0   8    13546.78    12540.22    815.29 o 
  10   0   8   107612.98   112976.28   2962.97 o 
  11   0   8     7190.52     5956.13    247.04 o 
  12   0   8    86336.43    74963.92   2010.01 o 
  13   0   8     6365.72     5468.67    417.36 o 
  14   0   8    67953.93    68221.37   1846.52 o 
  15   0   8     4191.64     3665.44    266.92 o 
  16   0   8    60568.74    56463.10   1670.52 o 
  17   0   8     2953.87     2742.70    300.79 o 
  18   0   8    27788.23    29388.51   1128.22 o 
  19   0   8      496.86      462.30    166.50 o 
  20   0   8     1306.96     1643.21    682.70 o 
  21   0   8      114.73       58.82    160.17 o 
  22   0   8      206.21      512.03    322.39 o 
  23   0   8      104.98       12.64    259.17 o 
  24   0   8     4834.11     5512.17    689.02 o 
  25   0   8      793.56     1485.51    423.53 o 
  26   0   8    18659.44    19463.28   1359.08 o 
  27   0   8     1401.33      771.20    398.24 o 
  28   0   8    30993.10    32681.12   1991.21 o 
  29   0   8     1047.63     1738.36    493.06 o 
  30   0   8    18992.32    21713.66   1504.47 o 
  31   0   8      567.34      897.62    429.85 o 
  32   0   8     8657.82     9602.05    979.80 o 
  33   0   8      460.68      177.00    379.28 o 
  34   0   8     3536.02     3609.46    670.06 o 
  35   0   8      177.22      132.75    379.28 o 
  36   0   8      966.58      619.49    429.85 o 
  37   0   8       29.11     -353.99    366.64 o 
 -43   1   8      491.97       70.82    308.03 o 
 -42   1   8     2384.41     2365.61    575.24 o 
 -41   1   8      310.23      193.18    279.28 o 
 -40   1   8     1204.42     1152.43    291.97 o 
 -39   1   8      133.75      -84.17    181.70 o 
 -38   1   8      830.52      442.82    188.17 o 
 -37   1   8       11.38      115.54    174.35 o 
 -36   1   8        6.54      -41.93    156.90 o 
 -35   1   8      280.13      421.35    262.77 o 
 -34   1   8     6659.91     6883.83    360.11 o 
 -33   1   8     2434.43     2819.20    246.07 o 
 -32   1   8    21604.96    19077.18    613.89 o 
 -31   1   8     5437.76     4627.23    283.22 o 
 -30   1   8    15135.52    14453.53    500.06 o 
 -29   1   8     2558.29     3113.88    235.19 o 
 -28   1   8    15120.85    14412.94    484.18 o 
 -27   1   8     2237.52     2426.94    204.06 o 
 -26   1   8    15882.24    16390.71    517.42 o 
 -25   1   8     1104.39      523.70    132.62 o 
 -24   1   8      333.67      377.06    121.36 o 
 -23   1   8       25.03       46.61    103.20 o 
 -22   1   8      195.49      285.27    107.13 o 
 -21   1   8      518.76      650.62    120.26 o 
 -20   1   8      177.58       64.00     86.80 o 
 -19   1   8      654.44      672.46    111.93 o 
 -18   1   8     4961.92     5468.14    195.40 o 
 -17   1   8     7025.14     5619.92    197.44 o 
 -16   1   8    64291.25    63572.82   1326.84 o 
 -15   1   8    12806.23    12090.62    315.36 o 
 -14   1   8    57198.32    60153.16   1249.89 o 
 -13   1   8     8556.03     7920.74    297.09 o 
 -12   1   8   116716.00   108931.98   2010.51 o 
 -11   1   8    15345.06    10772.62    415.83 o 
 -10   1   8    36683.52    37461.19    899.86 o 
  -9   1   8       67.48       47.97     54.58 o 
  -8   1   8      664.77      511.33     75.94 o 
  -7   1   8       15.77      150.90     61.13 o 
  -6   1   8    19533.20    23259.96    580.65 o 
  -5   1   8      702.49      903.36    102.02 o 
  -4   1   8    46090.57    49712.76   1156.44 o 
  -3   1   8     1948.56     1333.42    196.06 o 
  -2   1   8    11285.31    11850.27    288.10 o 
  -1   1   8       92.00       21.84     49.65 o 
   0   1   8    10942.85    10633.18    289.00 o 
   1   1   8     5315.06     5255.66    275.55 o 
   2   1   8    98070.51    99304.93   2240.57 o 
   3   1   8    10181.18     7857.87    632.29 o 
   4   1   8   107045.80   106284.43   2416.00 o 
   5   1   8     7472.24     6550.87    320.25 o 
   6   1   8    52218.36    58408.18   1372.24 o 
   7   1   8     1132.63     1458.11    117.27 o 
   8   1   8    26750.73    28096.87    731.75 o 
   9   1   8     3787.21     3141.11    217.32 o 
  10   1   8    71560.08    80303.45   1995.66 o 
  11   1   8     1943.08     1894.94    139.61 o 
  12   1   8    11237.09    11066.15    277.51 o 
  13   1   8       34.30      -21.97     53.59 o 
  14   1   8      690.93      838.41     77.96 o 
  15   1   8      645.20      700.46    163.21 o 
  16   1   8    10015.57     9560.02    298.84 o 
  17   1   8     1059.17      824.05    112.25 o 
  18   1   8    10361.79    12394.77    363.83 o 
  19   1   8     1522.54     1472.78    139.73 o 
  20   1   8    28040.94    28133.56    772.23 o 
  21   1   8     2555.84     2094.79    316.44 o 
  22   1   8    26896.17    29035.50    952.33 o 
  23   1   8     1287.67     1246.46    272.93 o 
  24   1   8    21989.34    24325.36   1425.45 o 
  25   1   8      855.71     1507.37    292.13 o 
  26   1   8    13969.00    12684.59    712.84 o 
  27   1   8      412.62      228.78    220.41 o 
  28   1   8     4317.04     4033.30    458.01 o 
  29   1   8        0.74       92.27    401.40 o 
  30   1   8        1.43     -203.05    203.05 o 
  31   1   8      179.40      -52.85    240.26 o 
  32   1   8     2010.58     1831.15    383.16 o 
  33   1   8      254.89      167.51    268.19 o 
  34   1   8     4747.08     5322.90    578.73 o 
  35   1   8      297.68      220.09    464.62 o 
  36   1   8     4442.32     3847.58    535.88 o 
  37   1   8      262.44      423.53    312.89 o 
 -42   2   8     2428.51     1830.77    417.05 o 
 -41   2   8     1367.54     1116.90    398.24 o 
 -40   2   8     4193.65     4590.12    517.98 o 
 -39   2   8     1602.81     1639.54    293.92 o 
 -38   2   8     5798.05     5586.43    364.03 o 
 -37   2   8     1742.49     1875.46    242.85 o 
 -36   2   8     8314.33     8983.51    431.89 o 
 -35   2   8      902.02     1006.74    251.82 o 
 -34   2   8     8027.10     9153.01    430.94 o 
 -33   2   8      251.98      222.87    162.52 o 
 -32   2   8     2643.78     2436.80    241.60 o 
 -31   2   8       97.80      -37.72    144.14 o 
 -30   2   8     1134.85     1131.38    186.81 o 
 -29   2   8      567.00      388.95    167.88 o 
 -28   2   8      681.78      795.08    164.45 o 
 -27   2   8     3752.34     3312.06    237.21 o 
 -26   2   8     7404.62     7657.03    336.04 o 
 -25   2   8     3189.75     2882.97    216.51 o 
 -24   2   8    12208.99    11928.45    419.05 o 
 -23   2   8     5235.38     4494.38    244.61 o 
 -22   2   8    23706.06    22870.96    646.70 o 
 -21   2   8     3781.89     3263.23    281.02 o 
 -20   2   8    43513.13    42625.04   1066.29 o 
 -19   2   8     3408.22     3346.93    158.88 o 
 -18   2   8    41162.35    42460.02    929.14 o 
 -17   2   8     2259.52     1894.24    118.63 o 
 -16   2   8    36490.66    36961.67    914.85 o 
 -15   2   8      631.04      912.80    102.76 o 
 -14   2   8     9812.33    11889.59    356.65 o 
 -13   2   8      919.86     1271.01    127.01 o 
 -12   2   8     4925.47     6333.25    259.71 o 
 -11   2   8     6956.01     7469.06    291.74 o 
 -10   2   8     5113.47     6392.16    287.87 o 
  -9   2   8    10266.02     8303.89    305.63 o 
  -8   2   8    13184.29    11495.35    482.74 o 
  -7   2   8     5748.55     4794.63    214.39 o 
  -6   2   8    54427.33    58514.59   1111.93 o 
  -5   2   8     8928.11     8140.33    422.74 o 
  -4   2   8    70874.35    69032.93   1419.76 o 
  -3   2   8    12233.07    10477.65    566.71 o 
  -2   2   8    71614.79    82138.30   1881.60 o 
  -1   2   8     7425.89     6341.06    418.39 o 
   0   2   8    70782.44    74063.28   1519.73 o 
   1   2   8      246.51       89.33     77.04 o 
   2   2   8    19898.39    19178.38    496.56 o 
   3   2   8       47.22       90.31     50.05 o 
   4   2   8     7467.50     7940.69    219.83 o 
   5   2   8     1713.67     1950.74    138.50 o 
   6   2   8     3964.72     4104.64    404.19 o 
   7   2   8     8929.03     8925.64    345.02 o 
   8   2   8    18039.38    18651.41    597.04 o 
   9   2   8     5375.24     5995.76    294.27 o 
  10   2   8    18277.55    18981.76    864.96 o 
  11   2   8     3536.97     3195.53    180.81 o 
  12   2   8    45674.08    46614.56   1146.16 o 
  13   2   8     4194.26     3521.33    193.60 o 
  14   2   8    38337.52    36779.05    954.37 o 
  15   2   8      203.06      146.45     98.16 o 
  16   2   8     8830.89     8625.34    320.22 o 
  17   2   8      148.12       91.33    138.68 o 
  18   2   8    13922.74    13043.52    438.83 o 
  19   2   8        0.73      159.62    116.99 o 
  20   2   8     4955.87     5368.16    279.07 o 
  21   2   8      222.96       33.22    118.33 o 
  22   2   8      198.37      286.60    138.71 o 
  23   2   8      655.55      771.06    192.41 o 
  24   2   8     1211.35     1679.03    241.82 o 
  25   2   8      990.15      583.43    198.79 o 
  26   2   8     4172.92     4517.47    613.17 o 
  27   2   8     1386.27     1323.41    559.43 o 
  28   2   8    10300.59    10159.48    701.08 o 
  29   2   8      647.43      570.83    357.15 o 
  30   2   8     8898.44     8927.38    681.11 o 
  31   2   8       89.60      116.80    248.98 o 
  32   2   8     4422.28     4248.33   1267.42 o 
  33   2   8       73.51      506.00    312.90 o 
  34   2   8     2347.57     3043.13    468.31 o 
  35   2   8       13.05     -235.37    235.37 o 
  36   2   8      565.07      240.26    303.85 o 
 -42   3   8      354.49      223.71    343.39 o 
 -41   3   8      171.35      555.13    342.77 o 
 -40   3   8       68.47      569.84    335.15 o 
 -39   3   8      629.30      259.17    299.48 o 
 -38   3   8      624.24      496.20    527.83 o 
 -37   3   8      912.95     1072.23    331.10 o 
 -36   3   8      401.07      646.41    209.90 o 
 -35   3   8     1238.02     1533.48    246.51 o 
 -34   3   8      508.27      574.56    187.93 o 
 -33   3   8      839.59      560.26    190.39 o 
 -32   3   8      564.57      246.59    168.64 o 
 -31   3   8      493.76       90.16    161.93 o 
 -30   3   8     1099.48      723.80    181.63 o 
 -29   3   8      421.05       96.79    169.14 o 
 -28   3   8     8088.60     7524.10    366.12 o 
 -27   3   8     1517.58     1386.23    194.13 o 
 -26   3   8    19321.23    17908.20    579.75 o 
 -25   3   8      856.02      687.07    161.03 o 
 -24   3   8     8503.46     9863.80    384.76 o 
 -23   3   8      776.09     1167.96    319.34 o 
 -22   3   8     5421.76     6069.72    352.19 o 
 -21   3   8     1859.62     2428.60    256.56 o 
 -20   3   8     7049.92     7387.63    469.80 o 
 -19   3   8      838.74      787.91    161.33 o 
 -18   3   8     6283.31     6529.50    460.49 o 
 -17   3   8     2498.22     2787.73    250.32 o 
 -16   3   8      908.19      907.56    157.30 o 
 -15   3   8    10542.58    10963.19    399.20 o 
 -14   3   8    16880.94    19152.96    606.15 o 
 -13   3   8     7653.25     8273.26    325.76 o 
 -12   3   8    29099.83    27826.56    825.16 o 
 -11   3   8     4613.85     4324.06    182.66 o 
 -10   3   8    32654.59    40408.33    982.77 o 
  -9   3   8     1968.10     2633.33    152.98 o 
  -8   3   8    66556.22    71492.04   1908.34 o 
  -7   3   8      382.33      328.69     87.46 o 
  -6   3   8    37969.66    44707.57   1075.21 o 
  -5   3   8      870.28     1120.66    129.93 o 
  -4   3   8     6899.42     7276.74    294.30 o 
  -3   3   8     4872.92     4661.31    277.72 o 
  -2   3   8      163.76      570.62    117.30 o 
  -1   3   8     3824.80     3379.75    292.88 o 
   0   3   8     9928.34    11625.23    353.79 o 
   1   3   8    12403.96    11954.71    615.54 o 
   2   3   8    86341.85    94167.70   2167.85 o 
   3   3   8    13824.05    14265.24    369.75 o 
   4   3   8    35146.09    42485.93    925.55 o 
   5   3   8     4310.23     4174.73    185.48 o 
   6   3   8    25228.54    26803.72    616.03 o 
   7   3   8       11.13       -1.78     74.41 o 
   8   3   8    20501.98    24900.43    580.71 o 
   9   3   8     1552.66     1775.14    108.84 o 
  10   3   8    15316.29    17336.75    513.84 o 
  11   3   8     1973.42     1703.42    156.19 o 
  12   3   8     5476.58     6016.90    294.07 o 
  13   3   8     2877.70     3087.90    197.96 o 
  14   3   8      115.21      246.70    163.32 o 
  15   3   8     3981.53     3824.28    349.42 o 
  16   3   8     3539.14     3557.99    440.69 o 
  17   3   8     6445.37     6352.04    641.61 o 
  18   3   8     5807.49     6275.75    461.32 o 
  19   3   8     2235.02     2232.08    315.65 o 
  20   3   8      224.98      135.96    137.68 o 
  21   3   8      471.75      443.65    188.95 o 
  22   3   8     1770.70     2535.80    260.36 o 
  23   3   8        0.45      -59.94    174.27 o 
  24   3   8     4498.23     4401.45    296.83 o 
  25   3   8       34.99       79.80    187.17 o 
  26   3   8     5702.38     5344.31    400.12 o 
  27   3   8      279.01      571.50    293.39 o 
  28   3   8     3268.69     3503.12    698.50 o 
  29   3   8      895.81      466.87    369.80 o 
  30   3   8      526.26      547.26    379.28 o 
  31   3   8      868.27     1765.42    390.17 o 
  32   3   8      119.77       98.05    287.06 o 
  33   3   8      485.51      738.30    326.69 o 
  34   3   8        8.27      138.97    294.91 o 
  35   3   8      309.21      465.18    348.56 o 
  36   3   8      122.75     -146.09    461.45 o 
 -40   4   8       49.72      295.81    350.86 o 
 -39   4   8      268.37      100.88    324.04 o 
 -38   4   8       28.01     -287.97    287.97 o 
 -37   4   8       30.68      -63.44    310.50 o 
 -36   4   8        1.02      -77.18    309.74 o 
 -35   4   8      244.78       82.98    281.49 o 
 -34   4   8      226.19      446.40    199.24 o 
 -33   4   8      775.73      657.60    200.53 o 
 -32   4   8      233.36      263.25    184.28 o 
 -31   4   8     1915.01     2249.17    250.83 o 
 -30   4   8      682.00     1167.65    213.02 o 
 -29   4   8     2530.93     2778.62    303.83 o 
 -28   4   8     1227.82     1560.70    215.01 o 
 -27   4   8     3598.82     4687.42    305.67 o 
 -26   4   8      344.58      310.25    194.09 o 
 -25   4   8     2598.89     2430.62    281.76 o 
 -24   4   8      346.21      337.13    179.65 o 
 -23   4   8     1418.06     1411.80    226.05 o 
 -22   4   8       43.16       17.72    165.49 o 
 -21   4   8      191.51     -103.37    158.63 o 
 -20   4   8      424.40      528.12    268.66 o 
 -19   4   8      462.47       87.60    156.25 o 
 -18   4   8     1279.46     1487.27    166.58 o 
 -17   4   8     1672.49     2332.46    218.98 o 
 -16   4   8     4705.92     5423.10    242.58 o 
 -15   4   8     5261.20     5834.08    252.70 o 
 -14   4   8     4071.50     5359.74    262.98 o 
 -13   4   8    18123.83    19584.05    553.56 o 
 -12   4   8     1729.91     2405.25    168.95 o 
 -11   4   8    25065.65    24887.96    667.11 o 
 -10   4   8     2973.18     2852.23    179.41 o 
  -9   4   8    10018.99    10183.51    391.40 o 
  -8   4   8      180.52      137.89    148.72 o 
  -7   4   8     5688.44     6022.46    345.26 o 
  -6   4   8    12306.20    14068.24    491.10 o 
  -5   4   8     3818.02     3604.31    222.45 o 
  -4   4   8     8978.40     9367.51    728.74 o 
  -3   4   8       29.53        5.58     88.06 o 
  -2   4   8     4968.62     4951.95    318.29 o 
  -1   4   8     1638.25     1967.54    175.74 o 
   0   4   8     6777.76     7418.70    319.46 o 
   1   4   8     6496.94     7100.87    313.85 o 
   2   4   8     7382.13     7381.32    348.19 o 
   3   4   8    11601.70    12622.30    454.69 o 
   4   4   8     1126.81     1045.30    182.31 o 
   5   4   8    21831.33    20771.01    584.12 o 
   6   4   8      259.93      769.70    190.69 o 
   7   4   8    13272.67    13486.57    424.61 o 
   8   4   8     5767.78     5991.08    258.07 o 
   9   4   8     2517.39     2612.84    340.33 o 
  10   4   8     1022.69     2105.17    409.78 o 
  11   4   8       35.38      -13.06    125.36 o 
  12   4   8      777.88     1175.09    193.22 o 
  13   4   8       44.24      -30.41    124.36 o 
  14   4   8      455.56      612.38    172.41 o 
  15   4   8     1134.72     1363.37    296.02 o 
  16   4   8        9.08      -83.79    152.58 o 
  17   4   8     4764.27     5417.84    737.41 o 
  18   4   8     3133.85     3665.66    324.06 o 
  19   4   8     2803.11     3501.67    315.24 o 
  20   4   8      345.59      417.17    195.58 o 
  21   4   8     3773.09     4108.76    707.74 o 
  22   4   8     2382.21     3560.92    656.05 o 
  23   4   8     3676.88     4331.75    626.87 o 
  24   4   8     1383.09     1647.26    270.60 o 
  25   4   8     2279.15     2278.22    302.22 o 
  26   4   8      775.69      589.98    233.05 o 
  27   4   8      862.25      369.64    315.16 o 
  28   4   8      107.63      112.83    216.64 o 
  29   4   8       23.66     -232.17    232.17 o 
  30   4   8       49.60      132.57    306.80 o 
  31   4   8      150.93      -16.11    395.08 o 
  32   4   8       69.90       10.63    294.91 o 
  33   4   8      146.16      271.77    319.94 o 
  34   4   8      345.12      166.80    347.67 o 
 -39   5   8     3032.03     2788.14    516.25 o 
 -38   5   8       20.83      444.57    379.86 o 
 -37   5   8     1935.11     1276.69    408.97 o 
 -36   5   8       88.91      569.42    334.43 o 
 -35   5   8     1623.94     1305.92    392.66 o 
 -34   5   8       84.03      593.23    303.06 o 
 -33   5   8      518.04      362.78    183.27 o 
 -32   5   8      467.11      210.58    151.38 o 
 -31   5   8      129.70       94.19    126.79 o 
 -30   5   8     1117.25     1083.11    172.19 o 
 -29   5   8      708.15      746.54    220.83 o 
 -28   5   8     1435.08     1693.86    312.83 o 
 -27   5   8     1680.71     1189.90    227.84 o 
 -26   5   8     1094.77      783.11    202.28 o 
 -25   5   8     2113.64     2219.73    263.77 o 
 -24   5   8      495.35      320.05    167.75 o 
 -23   5   8     5712.15     5876.36    373.42 o 
 -22   5   8       54.74      496.12    175.53 o 
 -21   5   8     9511.12     9401.55    441.17 o 
 -20   5   8      104.04      281.25    161.41 o 
 -19   5   8     4575.59     5941.52    460.51 o 
 -18   5   8     2799.00     3818.00    287.78 o 
 -17   5   8       58.64       93.36    126.97 o 
 -16   5   8    15318.65    15494.29    580.08 o 
 -15   5   8      465.41     1020.85    140.72 o 
 -14   5   8    16198.10    16724.35    589.09 o 
 -13   5   8        5.45      100.04    120.65 o 
 -12   5   8    14884.58    16695.10    640.81 o 
 -11   5   8     8083.86     7942.25    356.53 o 
 -10   5   8    10143.11    11089.33    442.96 o 
  -9   5   8    11883.89    11648.40    563.15 o 
  -8   5   8     7668.30     8581.22    377.32 o 
  -7   5   8    12147.66    11784.03    529.20 o 
  -6   5   8     3120.01     3221.23    231.44 o 
  -5   5   8    12209.05    11820.87    457.47 o 
  -4   5   8      113.44       50.37    112.80 o 
  -3   5   8    12732.33    12211.09    468.13 o 
  -2   5   8     4868.05     5942.15    307.46 o 
  -1   5   8     5082.44     5341.54    297.91 o 
   0   5   8     7977.79     9162.38    410.40 o 
   1   5   8      450.20      758.89    148.53 o 
   2   5   8     6595.16     7659.39    353.04 o 
   3   5   8     1562.12     1281.94    171.77 o 
   4   5   8    24556.08    25214.67    948.86 o 
   5   5   8        5.40      -21.55    113.84 o 
   6   5   8    22352.03    23606.23    772.44 o 
   7   5   8     5057.69     5397.39    302.36 o 
   8   5   8     5050.40     5284.57    299.10 o 
   9   5   8    10644.96     9939.43    462.13 o 
  10   5   8      185.31      505.70    174.22 o 
  11   5   8     6945.01     7107.77    412.37 o 
  12   5   8      706.99     1041.76    299.18 o 
  13   5   8     6781.42     7632.03    678.45 o 
  14   5   8      993.87     1246.72    325.14 o 
  15   5   8     3711.50     4157.98    780.39 o 
  16   5   8      761.29      811.26    222.57 o 
  17   5   8     3805.47     3894.68    345.92 o 
  18   5   8     2432.68     2457.94    303.11 o 
  19   5   8     4063.95     4501.37    574.98 o 
  20   5   8     4879.68     6746.01    445.79 o 
  21   5   8      600.41      587.39    217.37 o 
  22   5   8     1093.49     1140.41    259.49 o 
  23   5   8      493.82      324.92    222.05 o 
  24   5   8      140.73      511.21    233.62 o 
  25   5   8     2279.14     1934.48    378.41 o 
  26   5   8       33.33      328.53    235.65 o 
  27   5   8     4470.23     5109.74    705.24 o 
  28   5   8        5.81      648.14    337.51 o 
  29   5   8     4128.58     4414.94    440.98 o 
  30   5   8        2.15      432.26    262.97 o 
  31   5   8     1832.41      804.56    357.54 o 
  32   5   8      119.54      360.62    366.20 o 
  33   5   8     1437.59     1673.71    755.40 o 
 -37   6   8      659.33      689.02    524.67 o 
 -36   6   8     1794.33     2332.56    663.74 o 
 -35   6   8     4067.48     4899.01    828.09 o 
 -34   6   8     1472.13     1302.41    385.69 o 
 -33   6   8     4573.65     2886.51    470.79 o 
 -32   6   8       45.52      746.24    348.30 o 
 -31   6   8     4566.45     4952.61    408.76 o 
 -30   6   8      624.08     1152.06    238.94 o 
 -29   6   8     4738.26     4624.52    345.35 o 
 -28   6   8      730.71     1267.06    312.23 o 
 -27   6   8     3080.98     3519.58    370.67 o 
 -26   6   8     1628.30     2054.44    282.57 o 
 -25   6   8      959.91     1620.85    273.27 o 
 -24   6   8     6971.48     7420.58    440.68 o 
 -23   6   8       37.66       80.37    162.29 o 
 -22   6   8     8160.79     7876.02    445.04 o 
 -21   6   8     2376.00     1866.94    317.70 o 
 -20   6   8     7892.05     7651.78    594.20 o 
 -19   6   8     7590.15     6586.92    562.60 o 
 -18   6   8    12343.20    11459.01    627.90 o 
 -17   6   8     8101.61     7232.90    720.63 o 
 -16   6   8     7346.33     6392.66    834.41 o 
 -15   6   8    12236.49    12035.71    632.37 o 
 -14   6   8     1185.30     1464.74    199.07 o 
 -13   6   8    15094.07    13850.07    539.16 o 
 -12   6   8      799.83      642.82    158.50 o 
 -11   6   8     8312.90     8274.37    386.63 o 
 -10   6   8     2340.13     2867.63    246.52 o 
  -9   6   8       97.84      196.75    133.91 o 
  -8   6   8    20047.24    21570.42    735.43 o 
  -7   6   8      970.49      947.02    189.50 o 
  -6   6   8    20451.78    20253.69    707.10 o 
  -5   6   8      121.08      281.13    139.93 o 
  -4   6   8    17555.51    17771.58    674.02 o 
  -3   6   8     2646.95     2659.61    242.56 o 
  -2   6   8    17600.64    17729.37    788.62 o 
  -1   6   8     6018.67     5184.77    332.56 o 
   0   6   8    13876.64    13299.92    533.03 o 
   1   6   8     7761.27     7727.46    526.62 o 
   2   6   8     1043.60      988.64    183.48 o 
   3   6   8    11297.70    11542.63    487.37 o 
   4   6   8       13.60      241.80    153.63 o 
   5   6   8    12381.05    12526.77    824.95 o 
   6   6   8     1407.18     1369.74    211.48 o 
   7   6   8     5691.67     5607.41    342.94 o 
   8   6   8    11532.72    12193.12    677.08 o 
   9   6   8     1015.58     1039.51    281.30 o 
  10   6   8    14488.75    15468.76    797.41 o 
  11   6   8       22.84      -96.12    376.12 o 
  12   6   8     9434.56     9486.97    627.92 o 
  13   6   8      333.81      233.89    222.96 o 
  14   6   8    12633.73    12501.35    582.69 o 
  15   6   8     1545.41     1101.15    244.13 o 
  16   6   8    11599.03    11542.19    559.31 o 
  17   6   8     6646.28     6394.59    450.47 o 
  18   6   8     2200.34     2277.51    312.55 o 
  19   6   8     5526.96     5967.99    443.29 o 
  20   6   8      312.88      536.68    236.76 o 
  21   6   8     2869.70     3025.52    353.74 o 
  22   6   8        7.69      126.65    247.38 o 
  23   6   8     2312.86     2301.27    328.85 o 
  24   6   8     1461.20     2151.74    338.26 o 
  25   6   8     1773.44     2199.35    339.34 o 
  26   6   8     3050.80     3370.47    402.53 o 
  27   6   8      138.03     -206.51    242.25 o 
  28   6   8     3744.69     4085.93    443.82 o 
  29   6   8      318.79      413.06    349.16 o 
  30   6   8     4399.15     4689.51    617.41 o 
  31   6   8      675.84      678.88    442.49 o 
 -34   7   8     1247.41     1394.84    442.24 o 
 -33   7   8        7.13      311.17    345.87 o 
 -32   7   8     2065.93     2304.26   1166.28 o 
 -31   7   8     1258.99     1420.59    736.43 o 
 -30   7   8     7504.01     7807.48   1106.23 o 
 -29   7   8     1561.49     1394.65    434.51 o 
 -28   7   8    10615.24    10792.51    616.80 o 
 -27   7   8     1554.44     1776.54    308.64 o 
 -26   7   8     5513.02     5903.80    568.92 o 
 -25   7   8     2067.97     1365.08    527.83 o 
 -24   7   8     1627.68      902.04    297.02 o 
 -23   7   8     4848.68     4440.34    464.60 o 
 -22   7   8      176.18      137.50    242.84 o 
 -21   7   8     5250.71     5542.89    495.91 o 
 -20   7   8      205.28      241.81    227.57 o 
 -19   7   8      859.46     1300.93    285.65 o 
 -18   7   8     1643.64     1535.70    303.06 o 
 -17   7   8       66.27     -186.48    186.48 o 
 -16   7   8    12661.54    12667.20    683.49 o 
 -15   7   8      619.42      960.01    256.99 o 
 -14   7   8    27554.38    25669.03   1097.01 o 
 -13   7   8     1162.62      808.83    238.85 o 
 -12   7   8    18798.66    19221.91    709.89 o 
 -11   7   8     2195.17     2260.71    314.92 o 
 -10   7   8     9685.52    10684.38    605.55 o 
  -9   7   8     5685.76     4798.13    331.09 o 
  -8   7   8     6682.02     7078.66    576.33 o 
  -7   7   8    17956.49    17154.17    655.73 o 
  -6   7   8     4444.34     3797.21    301.36 o 
  -5   7   8    11329.44    10222.22    468.69 o 
  -4   7   8       96.60      303.80    155.20 o 
  -3   7   8     1539.80     1811.10    233.09 o 
  -2   7   8     4277.45     4196.28    321.60 o 
  -1   7   8     1967.09     2721.79    394.20 o 
   0   7   8     8502.23     9551.03    465.51 o 
   1   7   8      469.93      972.34    193.50 o 
   2   7   8    12573.40    11651.87    515.74 o 
   3   7   8       29.56      433.84    183.93 o 
   4   7   8    20099.89    22496.42    854.97 o 
   5   7   8      421.73      317.50    179.21 o 
   6   7   8    27372.70    28298.60   1235.90 o 
   7   7   8     3396.06     3236.71    420.16 o 
   8   7   8    15502.59    16520.94    860.43 o 
   9   7   8     5778.89     5667.69    522.91 o 
  10   7   8     7592.22     8021.91    739.59 o 
  11   7   8     1633.57     1032.38    508.86 o 
  12   7   8     1495.63     1128.35    312.89 o 
  13   7   8      839.57      790.86    379.28 o 
  14   7   8      819.23     1051.43    308.70 o 
  15   7   8      570.11      839.82    308.03 o 
  16   7   8     4680.65     5962.30    563.83 o 
  17   7   8       79.15      294.94    331.87 o 
  18   7   8     6708.81     6476.90    590.72 o 
  19   7   8       13.13      156.93    268.08 o 
  20   7   8     7438.37     7669.06   1011.41 o 
  21   7   8       77.87       60.15    477.26 o 
  22   7   8     7026.27     7930.10    559.18 o 
  23   7   8       63.10      309.79    255.42 o 
  24   7   8     4266.96     4906.91    477.53 o 
  25   7   8      559.51      428.45    275.85 o 
  26   7   8     1657.68     2096.65    374.99 o 
  27   7   8     1414.92     1595.75    347.51 o 
  28   7   8      559.29      484.87    358.64 o 
 -31   8   8      374.57      559.75    352.25 o 
 -30   8   8       40.87     -271.82    290.54 o 
 -29   8   8      166.11       39.61    305.26 o 
 -28   8   8      181.89      308.22    304.21 o 
 -27   8   8        8.33     -216.18    216.18 o 
 -26   8   8     1365.14     1903.41    320.13 o 
 -25   8   8      140.56      251.37    231.83 o 
 -24   8   8     4643.44     4738.70    510.61 o 
 -23   8   8      748.17      982.36    325.01 o 
 -22   8   8     7009.58     7115.21    897.62 o 
 -21   8   8     1386.80     1816.62    358.80 o 
 -20   8   8     7404.42     7098.13    574.26 o 
 -19   8   8     3117.55     2700.16    395.94 o 
 -18   8   8    11217.33    11282.78    970.32 o 
 -17   8   8     2897.10     3159.97    408.97 o 
 -16   8   8     8570.23     8880.95    610.02 o 
 -15   8   8      801.39      516.61    252.28 o 
 -14   8   8      922.01     1174.57    366.64 o 
 -13   8   8      607.38      335.22    225.69 o 
 -12   8   8      689.32      553.11    241.37 o 
 -11   8   8      214.22      259.88    174.15 o 
 -10   8   8     4697.30     3660.88    439.33 o 
  -9   8   8     1422.72     1781.71    312.68 o 
  -8   8   8    10918.01    11015.88    518.04 o 
  -7   8   8     3149.87     3745.33    331.29 o 
  -6   8   8    17166.51    16261.98    665.52 o 
  -5   8   8      452.29      486.37    197.78 o 
  -4   8   8    19436.42    22749.18    840.61 o 
  -3   8   8     4882.61     4923.99    370.88 o 
  -2   8   8    21747.47    22000.13    820.53 o 
  -1   8   8    11206.21    11149.38    702.92 o 
   0   8   8     8836.08    10072.50    518.21 o 
   1   8   8     2511.86     2434.57    478.48 o 
   2   8   8     1533.24     1579.50    255.49 o 
   3   8   8      164.64       35.97    174.40 o 
   4   8   8        4.08       91.23    224.69 o 
   5   8   8        1.79      -92.90    220.95 o 
   6   8   8     2633.03     3483.00    451.45 o 
   7   8   8      363.12      378.68    309.74 o 
   8   8   8     7778.23    10152.93    723.08 o 
   9   8   8      443.07      269.24    263.61 o 
  10   8   8     8379.38     9462.99    714.13 o 
  11   8   8      378.26      187.21    297.02 o 
  12   8   8    10318.03    13068.72    847.63 o 
  13   8   8     2279.62     2686.12    441.90 o 
  14   8   8     9993.95    12800.97    839.05 o 
  15   8   8     1829.64     1516.43    420.37 o 
  16   8   8     4617.46     6742.70    644.49 o 
  17   8   8      404.20     -131.08    591.04 o 
  18   8   8     2013.18     1936.58    402.21 o 
  19   8   8      124.62      310.76    285.45 o 
  20   8   8      333.49      241.25    299.38 o 
  21   8   8      165.13     -243.57    309.74 o 
  22   8   8       82.75      320.29    333.74 o 
  23   8   8        1.99       99.53    350.83 o 
  24   8   8     1026.99     1111.85    402.06 o 
  25   8   8      148.69      277.02    395.08 o 
 -27   9   8      198.95      195.11    410.88 o 
 -26   9   8     2309.41     2272.58    594.20 o 
 -25   9   8        4.99      306.83    366.64 o 
 -24   9   8     1508.64     1709.91    330.12 o 
 -23   9   8      222.14      188.84    225.07 o 
 -22   9   8      227.98      391.55    229.00 o 
 -21   9   8      612.08     -122.00    243.90 o 
 -20   9   8       32.60     -119.57    262.70 o 
 -19   9   8     2710.29     2432.33    411.99 o 
 -18   9   8      221.35       91.35    278.14 o 
 -17   9   8     4890.11     4963.01   1166.28 o 
 -16   9   8     1937.16     2486.58    622.65 o 
 -15   9   8     3246.34     2519.24    392.13 o 
 -14   9   8     5663.40     6678.69    560.84 o 
 -13   9   8      985.09     1307.72    319.23 o 
 -12   9   8     5142.38     5116.95    837.57 o 
 -11   9   8       31.10      102.59    234.38 o 
 -10   9   8     3747.01     3610.62    442.24 o 
  -9   9   8      153.32      131.53    183.03 o 
  -8   9   8     2383.32     2579.85    304.95 o 
  -7   9   8       77.05       42.00    179.58 o 
  -6   9   8     1578.05     1580.20    351.60 o 
  -5   9   8      637.42      662.16    219.56 o 
  -4   9   8      354.88      321.86    205.74 o 
  -3   9   8     2661.12     2612.55    320.49 o 
  -2   9   8        8.14      -50.84    192.81 o 
  -1   9   8     1310.61     1157.42    250.60 o 
   0   9   8     1033.37      995.03    350.75 o 
   1   9   8     1718.34     1814.42    293.64 o 
   2   9   8     5808.41     7177.79    884.98 o 
   3   9   8     1954.53     1855.60    383.16 o 
   4   9   8     7742.31     9686.56    725.10 o 
   5   9   8      668.70      627.18    679.54 o 
   6   9   8     8453.12     9891.23    900.78 o 
   7   9   8       86.32      375.03    319.01 o 
   8   9   8     6721.57     7922.97    689.71 o 
   9   9   8        0.74     -152.49    290.13 o 
  10   9   8     3700.30     3647.82    513.97 o 
  11   9   8      620.68      907.53    370.92 o 
  12   9   8      485.18      298.85    306.16 o 
  13   9   8      814.48      184.45    310.05 o 
  14   9   8       22.34     -257.41    257.41 o 
  15   9   8      282.43      347.51    339.35 o 
  16   9   8      877.12     1296.81    632.13 o 
  17   9   8      968.03     1235.20    396.42 o 
  18   9   8     2736.32     2985.40    516.25 o 
  19   9   8     1723.69     1848.59    448.80 o 
  20   9   8     3909.59     4176.45    591.27 o 
  21   9   8      345.40     1357.06    426.71 o 
 -21  10   8      484.96      261.71    267.81 o 
 -20  10   8     1650.28     1698.58    348.64 o 
 -19  10   8       34.96       27.95    235.23 o 
 -18  10   8     2131.16     2393.30    358.60 o 
 -17  10   8      349.19      692.66    321.82 o 
 -16  10   8     2098.51     1847.97    401.40 o 
 -15  10   8     2332.33     2128.71    395.41 o 
 -14  10   8      943.96      831.51    325.93 o 
 -13  10   8     3393.55     3150.65    462.22 o 
 -12  10   8       27.67      309.64    272.55 o 
 -11  10   8     3862.48     3296.14    907.11 o 
 -10  10   8      436.36      228.86    293.94 o 
  -9  10   8     4207.60     3228.30    812.29 o 
  -8  10   8     1580.26     1109.16    448.81 o 
  -7  10   8     2999.75     2709.80    345.44 o 
  -6  10   8     2354.35     2220.75    321.70 o 
  -5  10   8     1555.20     1693.83    302.62 o 
  -4  10   8     2359.56     3366.23    373.93 o 
  -3  10   8      716.78      671.99    255.26 o 
  -2  10   8     3636.73     3915.13    596.51 o 
  -1  10   8        9.36      386.92    296.99 o 
   0  10   8     3811.00     3605.40    685.86 o 
   1  10   8     1053.14     1378.46    367.12 o 
   2  10   8     2435.52     2967.54    484.59 o 
   3  10   8     3567.81     3481.04   1011.41 o 
   4  10   8      803.56     1127.05    515.19 o 
   5  10   8     6807.64     6054.99    627.90 o 
   6  10   8        8.25     -240.83    272.55 o 
   7  10   8     6675.92     6000.57    645.17 o 
   8  10   8      262.48      374.79    470.94 o 
   9  10   8     4230.44     2818.95    685.86 o 
  10  10   8      857.97      721.83    374.19 o 
  11  10   8     2115.10     2409.31    488.46 o 
  12  10   8     1508.26      761.77    451.97 o 
  13  10   8      693.79      497.00    379.23 o 
  14  10   8     2305.76     1961.01    976.64 o 
  15  10   8        4.36        4.72    352.78 o 
 -11  11   8      156.41      351.65    249.53 o 
 -10  11   8     1137.38     1433.02    322.77 o 
  -9  11   8     1155.15     1924.32    420.09 o 
  -8  11   8     1982.39     2481.78    452.88 o 
  -7  11   8     4826.12     4695.95    554.04 o 
  -6  11   8     3888.42     4000.27    685.86 o 
  -5  11   8    11551.45    11084.63    704.05 o 
  -4  11   8     1808.22     2846.73    387.29 o 
  -3  11   8    10983.75    10701.18    801.58 o 
  -2  11   8      269.47      300.35    530.99 o 
  -1  11   8     5710.64     4972.55    954.52 o 
   0  11   8       64.00      513.51    340.17 o 
   1  11   8     3466.68     3312.80    534.13 o 
   2  11   8       79.33      594.20    353.12 o 
   3  11   8     1727.16     1491.14    430.49 o 
   4  11   8      535.84      837.94    391.92 o 
   5  11   8      200.12      130.60    355.33 o 
 -43   1   9       42.67      670.06    461.45 o 
 -42   1   9      247.05      157.28    299.38 o 
 -41   1   9       53.48       43.77    231.89 o 
 -40   1   9      574.98      576.09    251.61 o 
 -39   1   9      183.58      187.33    220.71 o 
 -38   1   9     2146.58     2071.44    257.91 o 
 -37   1   9      228.15       32.60    179.55 o 
 -36   1   9     1278.17     1614.52    234.83 o 
 -35   1   9       25.29      -68.39    154.30 o 
 -34   1   9       77.79     -141.68    141.68 o 
 -33   1   9       31.52      272.49    165.04 o 
 -32   1   9     1710.47     2009.04    223.68 o 
 -31   1   9       28.26      470.52    151.57 o 
 -30   1   9     2627.36     2848.01    235.43 o 
 -29   1   9       10.79      279.39    142.90 o 
 -28   1   9      208.03      201.68    135.36 o 
 -27   1   9      351.21      597.77    145.59 o 
 -26   1   9     1223.12     1125.05    165.14 o 
 -25   1   9      198.98       80.53    129.56 o 
 -24   1   9     2144.76     3115.46    209.23 o 
 -23   1   9      677.66      479.69    242.70 o 
 -22   1   9     8137.94     7745.22    301.33 o 
 -21   1   9     1889.95     1634.36    166.06 o 
 -20   1   9    10863.06    11255.42    683.49 o 
 -19   1   9      688.69      808.08     99.51 o 
 -18   1   9     5694.21     6940.05    279.33 o 
 -17   1   9      129.89      236.30     74.71 o 
 -16   1   9    23619.61    23325.82    540.53 o 
 -15   1   9     1381.39      987.22     91.77 o 
 -14   1   9    12743.88    15195.13    388.25 o 
 -13   1   9      122.28      171.46     55.44 o 
 -12   1   9     3917.61     2694.53    172.88 o 
 -11   1   9     6933.97     6352.75    300.18 o 
 -10   1   9     7099.15     7862.58    300.04 o 
  -9   1   9      159.46      267.67     85.14 o 
  -8   1   9     8362.36     7612.25    247.59 o 
  -7   1   9     5945.64     5735.40    271.55 o 
  -6   1   9    49597.08    56756.25   1320.79 o 
  -5   1   9    22373.37    19084.88    725.36 o 
  -4   1   9    91613.05    88307.83   2006.54 o 
  -3   1   9    16514.41    15374.64    522.81 o 
  -2   1   9    29768.00    32980.97    705.45 o 
  -1   1   9     2250.40     1511.12     86.17 o 
   0   1   9     7280.09     6116.01    195.99 o 
   1   1   9      103.13       80.17     47.19 o 
   2   1   9       16.11       56.02     46.39 o 
   3   1   9      503.37      529.86     68.28 o 
   4   1   9      310.29      255.38     56.14 o 
   5   1   9     2057.98     1937.44    129.16 o 
   6   1   9     7427.14     9125.35    295.09 o 
   7   1   9     3787.14     3425.11    305.65 o 
   8   1   9    11325.68     9939.72    318.61 o 
   9   1   9     4840.00     4925.87    235.86 o 
  10   1   9     2564.51     3570.13    185.48 o 
  11   1   9     3152.64     3232.89    171.04 o 
  12   1   9     8604.40     8164.81    263.01 o 
  13   1   9     2181.63     1788.66    133.68 o 
  14   1   9     7658.30     6719.74    240.86 o 
  15   1   9     1076.55      886.70    114.22 o 
  16   1   9     5063.20     5454.37    223.81 o 
  17   1   9      622.51      648.54    111.13 o 
  18   1   9     3068.70     2619.97    170.59 o 
  19   1   9      302.27      332.96    127.74 o 
  20   1   9     4257.16     4470.05    311.51 o 
  21   1   9       12.14      165.81    148.52 o 
  22   1   9      381.07      655.53    181.09 o 
  23   1   9      337.93      242.28    168.67 o 
  24   1   9      494.92      463.44    312.90 o 
  25   1   9      794.55     1049.54    271.67 o 
  26   1   9      610.21      518.70    246.53 o 
  27   1   9      364.38      302.81    230.16 o 
  28   1   9      192.57      -60.25    218.48 o 
  29   1   9      103.55      350.03    262.70 o 
  30   1   9      581.33      359.80    350.83 o 
  31   1   9      184.97       75.22    242.84 o 
  32   1   9     1318.08     1210.71    359.63 o 
  33   1   9      271.32      332.25    470.94 o 
  34   1   9     1091.61     1392.50    518.35 o 
  35   1   9      101.09      315.35    296.61 o 
  36   1   9      406.39      717.51    330.68 o 
 -42   2   9     2943.37     2926.50    474.27 o 
 -41   2   9        0.95      496.22    515.19 o 
 -40   2   9      716.71      714.82    332.98 o 
 -39   2   9       46.96      125.33    219.92 o 
 -38   2   9       37.83      541.62    361.04 o 
 -37   2   9      461.70      684.94    241.80 o 
 -36   2   9      298.50      961.07    206.22 o 
 -35   2   9     1436.89     1337.16    223.09 o 
 -34   2   9     5941.10     7066.43    377.69 o 
 -33   2   9     1463.12     1481.25    219.29 o 
 -32   2   9     8550.65     8864.69    399.67 o 
 -31   2   9     1447.11     1213.77    195.53 o 
 -30   2   9     4743.07     4754.95    317.90 o 
 -29   2   9     1212.04     1129.35    197.08 o 
 -28   2   9    14261.26    13942.97    483.77 o 
 -27   2   9      675.56      943.55    164.55 o 
 -26   2   9    18661.34    18246.28    582.11 o 
 -25   2   9      398.40      213.05    122.79 o 
 -24   2   9     6829.01     7400.20    328.46 o 
 -23   2   9      176.18      308.93    119.85 o 
 -22   2   9       16.42      181.39    108.74 o 
 -21   2   9     4074.35     4460.38    235.69 o 
 -20   2   9    13033.71    14881.11    458.31 o 
 -19   2   9    10365.10    10982.97    314.87 o 
 -18   2   9    26293.32    26622.27    620.03 o 
 -17   2   9     9228.99     8174.52    255.27 o 
 -16   2   9    17341.51    17204.55    426.72 o 
 -15   2   9     8456.92     9234.45    349.98 o 
 -14   2   9    33406.34    39476.04   1113.57 o 
 -13   2   9    12293.86    11140.82    394.48 o 
 -12   2   9   133150.44   131237.70   3426.96 o 
 -11   2   9    15582.15    14486.98    477.30 o 
 -10   2   9    56675.09    56339.66   1529.12 o 
  -9   2   9     3865.34     2454.81    173.64 o 
  -8   2   9    39640.28    36911.98    905.28 o 
  -7   2   9      203.63      315.93     95.76 o 
  -6   2   9    23115.14    23582.21    494.33 o 
  -5   2   9      208.82      198.30     84.47 o 
  -4   2   9     8364.77    10121.30    276.17 o 
  -3   2   9     1937.17     2480.27    130.45 o 
  -2   2   9     1732.78     2509.64    119.92 o 
  -1   2   9    12984.92    12808.09    411.81 o 
   0   2   9    25677.96    26261.36    586.96 o 
   1   2   9    13314.17    13804.82    400.05 o 
   2   2   9    17732.63    22097.53    504.22 o 
   3   2   9     6912.49     6335.15    342.15 o 
   4   2   9    45931.48    42013.38    937.65 o 
   5   2   9     9860.28     9840.63    407.14 o 
   6   2   9    44109.37    51058.97   1420.82 o 
   7   2   9     5385.45     4488.79    237.05 o 
   8   2   9    26110.88    22061.13   1043.85 o 
   9   2   9      384.28       54.82     83.63 o 
  10   2   9     1858.13     1988.32    176.17 o 
  11   2   9     1139.64     1217.24    131.34 o 
  12   2   9        9.02      141.20     94.44 o 
  13   2   9     3176.95     2732.86    206.20 o 
  14   2   9     1141.11     1384.59    149.03 o 
  15   2   9     4307.77     3934.82    268.25 o 
  16   2   9     9798.94     9690.24    349.28 o 
  17   2   9     7818.95     6761.72    304.15 o 
  18   2   9    10623.76     9050.35    351.63 o 
  19   2   9     4826.34     4291.34    256.64 o 
  20   2   9    10261.17     9756.87    382.83 o 
  21   2   9     2061.59     1924.07    283.65 o 
  22   2   9     8318.87     8077.56    431.99 o 
  23   2   9     1740.53     1876.12    254.08 o 
  24   2   9     6507.28     5990.77    388.84 o 
  25   2   9      540.64      479.55    205.82 o 
  26   2   9     3250.87     3514.64    440.13 o 
  27   2   9        4.21      -49.32    407.72 o 
  28   2   9      309.69      478.36    286.21 o 
  29   2   9      264.06      167.94    261.91 o 
  30   2   9      188.61      237.68    436.17 o 
  31   2   9      529.88      488.43    388.76 o 
  32   2   9      671.68      913.63    314.53 o 
  33   2   9      613.85      594.93    404.56 o 
  34   2   9     1038.74     1770.49    408.82 o 
  35   2   9      592.34      250.89    321.27 o 
  36   2   9     1591.57      784.53    414.05 o 
 -42   3   9     2520.53     1771.66    635.29 o 
 -41   3   9      435.88      588.69    347.29 o 
 -40   3   9     5756.45     6962.53    926.07 o 
 -39   3   9      934.71      306.73    594.20 o 
 -38   3   9    10412.42    12741.33    795.75 o 
 -37   3   9     1357.30     1615.72    296.41 o 
 -36   3   9    10643.60    10444.59    562.75 o 
 -35   3   9      633.07      386.46    224.43 o 
 -34   3   9     5151.44     5485.28    422.03 o 
 -33   3   9       40.49     -150.85    171.28 o 
 -32   3   9     1663.07     2026.95    241.47 o 
 -31   3   9        0.10       29.19    153.09 o 
 -30   3   9      186.69       46.95    150.56 o 
 -29   3   9       94.81       97.95    156.93 o 
 -28   3   9       11.59      349.34    178.83 o 
 -27   3   9     1735.38     1789.47    207.60 o 
 -26   3   9      351.74      425.76    144.16 o 
 -25   3   9     2274.68     2023.35    206.35 o 
 -24   3   9    17352.53    16955.89    612.22 o 
 -23   3   9     5862.91     6156.33    481.57 o 
 -22   3   9    34198.44    36603.02   1165.91 o 
 -21   3   9     9433.25    10059.10    611.92 o 
 -20   3   9    31366.68    30491.20    959.58 o 
 -19   3   9     6093.31     5758.77    323.54 o 
 -18   3   9    27790.55    27097.39    823.60 o 
 -17   3   9     3524.21     3248.44    247.16 o 
 -16   3   9    37517.25    39346.30   1132.35 o 
 -15   3   9      359.66      659.20    125.73 o 
 -14   3   9     8459.98     9461.66    361.51 o 
 -13   3   9      371.15      191.63    116.68 o 
 -12   3   9       28.86       22.53    100.47 o 
 -11   3   9     4888.67     5237.79    198.79 o 
 -10   3   9     6239.34     6409.42    244.06 o 
  -9   3   9    14804.75    12894.91    631.61 o 
  -8   3   9    33262.81    33524.43   1018.24 o 
  -7   3   9    21895.97    21114.69    741.32 o 
  -6   3   9    27221.90    30157.68    764.69 o 
  -5   3   9    10222.29    10308.68    387.06 o 
  -4   3   9    41293.09    42467.18   1195.20 o 
  -3   3   9     7393.85     7717.07    272.85 o 
  -2   3   9    36080.48    33807.32    849.92 o 
  -1   3   9     7116.23     5222.41    250.29 o 
   0   3   9    24397.28    22704.84    604.12 o 
   1   3   9      280.47      437.51     81.64 o 
   2   3   9    48359.06    57559.21   1368.53 o 
   3   3   9       41.47       62.52     70.42 o 
   4   3   9    11086.03    12098.33    327.26 o 
   5   3   9      909.25     1163.05     97.72 o 
   6   3   9    13692.85    16819.92    420.54 o 
   7   3   9    18513.33    17601.13    436.42 o 
   8   3   9    40458.38    39475.64   1001.03 o 
   9   3   9    19534.67    20094.43    576.63 o 
  10   3   9    29852.72    32712.99    857.06 o 
  11   3   9    14160.06    14391.53    457.61 o 
  12   3   9    35578.84    35310.74    921.61 o 
  13   3   9    10500.09     8602.41    811.12 o 
  14   3   9    29666.86    30414.65    950.10 o 
  15   3   9     6095.34     5798.59    323.36 o 
  16   3   9    34065.46    31604.12    990.10 o 
  17   3   9     2803.15     2418.44    318.49 o 
  18   3   9    21680.06    19589.21   1253.16 o 
  19   3   9     3542.09     3461.89    284.32 o 
  20   3   9     3370.26     3668.65    434.12 o 
  21   3   9       20.57     -141.96    141.96 o 
  22   3   9      157.97       -4.52    137.62 o 
  23   3   9     1843.04     1385.38    238.37 o 
  24   3   9     3128.05     2772.04    302.35 o 
  25   3   9     2730.39     2493.24    341.82 o 
  26   3   9     7183.43     6946.90    456.57 o 
  27   3   9     3255.90     3214.64    451.39 o 
  28   3   9     8540.97     8074.52   1061.98 o 
  29   3   9     3166.92     3115.68    460.67 o 
  30   3   9     4943.73     4116.46    526.93 o 
  31   3   9     2007.13     1551.58    603.68 o 
  32   3   9     5116.55     4562.65    561.29 o 
  33   3   9     1455.97     1490.71    383.38 o 
  34   3   9     3223.24     3352.82    568.92 o 
  35   3   9      647.07      680.19    802.80 o 
 -40   4   9     1804.96     1758.55    428.48 o 
 -39   4   9      247.44      684.38    351.00 o 
 -38   4   9      325.00      309.49    331.90 o 
 -37   4   9       36.40     -219.40    282.54 o 
 -36   4   9      956.37      745.46    272.30 o 
 -35   4   9      369.88      435.28    244.31 o 
 -34   4   9     5053.26     5739.24    447.10 o 
 -33   4   9      623.67      409.49    311.07 o 
 -32   4   9     9259.83    10633.33    569.85 o 
 -31   4   9      977.45      885.95    242.42 o 
 -30   4   9    14388.42    15190.70    559.41 o 
 -29   4   9     2269.29     2472.08    249.76 o 
 -28   4   9    19642.05    20334.35    662.09 o 
 -27   4   9     1862.60     2157.08    235.84 o 
 -26   4   9    16064.94    16380.70    659.11 o 
 -25   4   9     1411.26     1385.63    261.93 o 
 -24   4   9     9050.71     8417.02    538.86 o 
 -23   4   9      267.18      316.06    196.67 o 
 -22   4   9     2371.86     2707.26    320.99 o 
 -21   4   9        2.22      -97.76    163.10 o 
 -20   4   9     1223.59     1249.92    248.05 o 
 -19   4   9     1365.21      841.87    265.49 o 
 -18   4   9    10187.09     9528.99    400.54 o 
 -17   4   9     3766.93     3485.29    256.67 o 
 -16   4   9    33035.92    35424.14    906.03 o 
 -15   4   9    10448.61    11313.13    377.13 o 
 -14   4   9    63029.98    66041.86   1572.06 o 
 -13   4   9    11152.12    10317.04    543.79 o 
 -12   4   9    73246.52    75113.20   1765.80 o 
 -11   4   9     6923.29     6911.39    277.60 o 
 -10   4   9    32354.91    33972.27    869.01 o 
  -9   4   9     4048.02     4176.87    578.40 o 
  -8   4   9    26724.70    26277.21    808.84 o 
  -7   4   9      768.35      469.22    190.37 o 
  -6   4   9     8664.75    10123.29    392.39 o 
  -5   4   9        5.36       -4.87     91.80 o 
  -4   4   9     1078.68     1484.60    174.11 o 
  -3   4   9     2753.23     2763.67    198.85 o 
  -2   4   9     2352.25     2160.34    182.13 o 
  -1   4   9     4590.31     4025.04    238.01 o 
   0   4   9    24504.72    23025.03    725.47 o 
   1   4   9    10307.30     9964.83    391.79 o 
   2   4   9    36595.77    39049.54   1132.06 o 
   3   4   9    16825.51    15476.69    531.35 o 
   4   4   9    91560.40    93719.63   2183.08 o 
   5   4   9    13469.04    13412.50    421.93 o 
   6   4   9    83450.63    87194.16   2041.15 o 
   7   4   9    15007.49    14260.52    439.42 o 
   8   4   9    18395.57    19417.57    497.22 o 
   9   4   9     2343.29     1907.52    180.99 o 
  10   4   9     3542.79     3634.94    230.69 o 
  11   4   9       42.01       50.17    140.51 o 
  12   4   9      448.63      306.99    120.48 o 
  13   4   9      404.53      345.24    135.95 o 
  14   4   9     3404.92     3705.76    243.44 o 
  15   4   9      878.65      795.72    186.39 o 
  16   4   9    20494.94    21995.55   1215.19 o 
  17   4   9     6846.58     6070.03    378.29 o 
  18   4   9     9285.67     9328.42    465.56 o 
  19   4   9     3724.00     3906.40    327.34 o 
  20   4   9    11551.20    13254.97   1269.25 o 
  21   4   9      938.62     1106.05    227.47 o 
  22   4   9    18584.66    19460.57    754.15 o 
  23   4   9     6257.79     5798.21    482.37 o 
  24   4   9    16148.87    16604.04    864.94 o 
  25   4   9     3855.96     3038.33    419.02 o 
  26   4   9     3734.67     4068.88    389.37 o 
  27   4   9      429.86      491.07    219.92 o 
  28   4   9       14.36        4.92    210.83 o 
  29   4   9        7.14     -195.15    241.12 o 
  30   4   9      133.68      -30.53    287.03 o 
  31   4   9      143.85      182.93    293.39 o 
  32   4   9      348.09     -395.08    395.08 o 
  33   4   9      703.06      456.80    355.16 o 
  34   4   9      991.34      581.71    368.98 o 
 -39   5   9      193.53      415.74    384.33 o 
 -38   5   9     7013.16     6998.98    831.25 o 
 -37   5   9      685.79     1378.04    417.77 o 
 -36   5   9     6661.86     6870.79    663.13 o 
 -35   5   9      658.38     1265.36    568.92 o 
 -34   5   9     4139.99     4656.62    435.44 o 
 -33   5   9      463.63      562.15    214.08 o 
 -32   5   9      263.70      -69.35    150.31 o 
 -31   5   9      455.10      215.35    179.86 o 
 -30   5   9       97.91       12.13    159.75 o 
 -29   5   9      375.77      -33.91    147.53 o 
 -28   5   9     1866.17     2412.00    301.38 o 
 -27   5   9       24.35      186.56    176.11 o 
 -26   5   9     6036.60     6211.51    403.86 o 
 -25   5   9      288.84      135.89    188.47 o 
 -24   5   9    11139.12    11638.24    526.10 o 
 -23   5   9     1169.85      744.82    194.61 o 
 -22   5   9    18111.60    18258.22    796.17 o 
 -21   5   9     2378.13     2710.23    266.37 o 
 -20   5   9    23573.60    23960.26    816.70 o 
 -19   5   9     4088.71     4031.28    298.87 o 
 -18   5   9    11959.12    12561.34    511.59 o 
 -17   5   9     6397.45     5897.59    353.07 o 
 -16   5   9     5281.65     4905.38    314.98 o 
 -15   5   9     8409.51     8061.08    317.81 o 
 -14   5   9     2993.32     4399.87    275.90 o 
 -13   5   9     6569.23     6618.11    328.95 o 
 -12   5   9     1631.29     1970.46    200.45 o 
 -11   5   9      186.27      307.04    145.16 o 
 -10   5   9    13531.45    15003.92    545.92 o 
  -9   5   9      158.19      175.51    199.30 o 
  -8   5   9    17600.36    18805.59    641.90 o 
  -7   5   9      137.52      155.78    118.95 o 
  -6   5   9    35248.00    36240.60   1087.80 o 
  -5   5   9     2349.31     2057.25    246.66 o 
  -4   5   9    50105.05    56778.23   1606.10 o 
  -3   5   9     8156.63     8497.93    375.15 o 
  -2   5   9    28465.76    29209.30    911.20 o 
  -1   5   9     9835.21     9249.84    505.51 o 
   0   5   9     8080.24     8249.92    366.10 o 
   1   5   9     2158.20     1709.63    185.27 o 
   2   5   9    12078.43    11799.07    459.05 o 
   3   5   9    11850.38    11605.62    481.32 o 
   4   5   9     2816.72     3290.42    239.61 o 
   5   5   9     6512.88     6111.38    317.99 o 
   6   5   9     5829.98     6167.05    321.26 o 
   7   5   9      126.60      114.39    123.25 o 
   8   5   9    17413.76    18966.17   1119.90 o 
   9   5   9     3272.97     3044.57    280.39 o 
  10   5   9    19234.43    20943.21    759.06 o 
  11   5   9     4315.67     3861.27    326.05 o 
  12   5   9    25253.89    27842.71    948.73 o 
  13   5   9     6493.63     6935.39    417.97 o 
  14   5   9    13932.40    14626.03    682.74 o 
  15   5   9     6083.88     5925.50    398.81 o 
  16   5   9    14174.21    14485.55    611.72 o 
  17   5   9     3237.11     3303.31    382.27 o 
  18   5   9    11673.87    14692.07    789.35 o 
  19   5   9     8907.26    10214.87    515.67 o 
  20   5   9     3212.13     2582.07    312.59 o 
  21   5   9     2973.15     3203.80    374.24 o 
  22   5   9      164.87      -17.17    205.97 o 
  23   5   9        2.34      301.32    218.07 o 
  24   5   9     2765.34     2716.18    594.95 o 
  25   5   9     1180.41     1473.61    290.69 o 
  26   5   9    12860.02    13813.23    669.69 o 
  27   5   9     2546.99     2694.20    437.05 o 
  28   5   9    12082.74    12358.85    819.84 o 
  29   5   9     2430.44     2975.29    394.51 o 
  30   5   9     5229.38     4895.82    611.09 o 
  31   5   9     1569.86     1147.32    426.69 o 
  32   5   9     4383.86     4193.89    601.95 o 
 -37   6   9      602.37      436.17    524.67 o 
 -36   6   9     2112.67     2035.46    638.45 o 
 -35   6   9      493.22      973.48    518.35 o 
 -34   6   9     7158.49     8542.56   2326.24 o 
 -33   6   9        0.62      156.11    307.54 o 
 -32   6   9    10408.32    10849.02    523.33 o 
 -31   6   9     1246.05     1460.67    255.70 o 
 -30   6   9    11383.13    12146.78    615.31 o 
 -29   6   9     1041.85     1212.93    264.08 o 
 -28   6   9     9064.02     9344.17    646.94 o 
 -27   6   9      753.11      883.31    233.27 o 
 -26   6   9     6684.32     7340.30    734.84 o 
 -25   6   9     3760.05     3971.33    346.67 o 
 -24   6   9     1242.72     1089.09    293.09 o 
 -23   6   9     4215.20     4969.00    362.40 o 
 -22   6   9      499.56      530.43    202.50 o 
 -21   6   9     3917.17     4374.71    428.82 o 
 -20   6   9     2599.38     3276.04    704.82 o 
 -19   6   9     3811.70     4242.01    413.30 o 
 -18   6   9     8749.54     9026.17    568.84 o 
 -17   6   9      613.17      873.23    254.31 o 
 -16   6   9    20579.03    20016.54    898.44 o 
 -15   6   9      411.28      282.44    246.53 o 
 -14   6   9    22929.33    23823.43    802.08 o 
 -13   6   9       65.59       85.42    138.04 o 
 -12   6   9    17780.40    18332.92    656.35 o 
 -11   6   9     1786.71     2209.15    228.74 o 
 -10   6   9     5395.33     5306.02    408.09 o 
  -9   6   9     9361.61     9022.33    416.31 o 
  -8   6   9       26.38      306.14    139.67 o 
  -7   6   9     7249.15     7018.25    364.56 o 
  -6   6   9      366.08     1093.80    183.93 o 
  -5   6   9     7917.21     7847.47    377.45 o 
  -4   6   9     2643.19     3254.57    260.91 o 
  -3   6   9     4171.66     4640.45    304.44 o 
  -2   6   9    12964.86    14946.59    573.60 o 
  -1   6   9     2837.41     3195.17    262.54 o 
   0   6   9    16264.80    17054.57    655.51 o 
   1   6   9      382.47      364.88    173.25 o 
   2   6   9    18169.32    18509.96    957.75 o 
   3   6   9     1324.01      975.32    187.52 o 
   4   6   9    24978.28    26558.58    877.34 o 
   5   6   9     5991.66     5046.37    419.14 o 
   6   6   9    11400.26    11773.83    659.02 o 
   7   6   9     7922.21     8146.00    567.62 o 
   8   6   9     3904.76     4100.34    417.77 o 
   9   6   9     8917.55     8270.81    571.93 o 
  10   6   9      847.24      798.35    250.19 o 
  11   6   9     6658.22     6795.06    526.53 o 
  12   6   9      464.31      711.20    357.15 o 
  13   6   9     3187.98     3940.74    358.77 o 
  14   6   9     2861.84     3001.72    332.06 o 
  15   6   9     5030.04     5466.20    414.00 o 
  16   6   9     6637.21     8186.17    498.40 o 
  17   6   9      625.69      857.00    236.84 o 
  18   6   9     8617.27     9947.91    551.37 o 
  19   6   9      345.41      633.43    235.82 o 
  20   6   9     6362.65     7706.58    502.49 o 
  21   6   9     1153.38      718.92    250.27 o 
  22   6   9     6595.98     6298.61    478.67 o 
  23   6   9     3066.71     2895.51    364.91 o 
  24   6   9     6388.48     7454.32    528.99 o 
  25   6   9     3627.18     3212.33    394.16 o 
  26   6   9      824.30      763.21    293.91 o 
  27   6   9     2525.95     3317.19    401.44 o 
  28   6   9      583.62      551.61    945.03 o 
  29   6   9     1111.64     1314.09    415.76 o 
  30   6   9      868.41      873.96    496.22 o 
 -34   7   9       17.47       86.34    355.16 o 
 -33   7   9      766.01      728.83    373.47 o 
 -32   7   9      377.74      573.04    369.85 o 
 -31   7   9     2742.75     3039.54   1175.76 o 
 -30   7   9      965.41      990.12    288.71 o 
 -29   7   9     7942.58     6519.98    499.27 o 
 -28   7   9      819.51     1345.52    367.12 o 
 -27   7   9     4533.48     3515.73    837.57 o 
 -26   7   9     1511.17     1625.07    382.44 o 
 -25   7   9      955.97      711.90    297.88 o 
 -24   7   9     4454.57     4825.62    875.50 o 
 -23   7   9       83.99      268.68    236.61 o 
 -22   7   9     8141.39     9120.02   1084.10 o 
 -21   7   9       97.37       57.21    249.69 o 
 -20   7   9     3842.12     3444.37    663.74 o 
 -19   7   9     1456.55     1309.64    297.22 o 
 -18   7   9      800.15     1596.78    433.01 o 
 -17   7   9     5911.15     5175.72    600.52 o 
 -16   7   9       37.18      296.91    220.95 o 
 -15   7   9    13942.69    11627.92    654.82 o 
 -14   7   9     1180.44     1839.59    540.47 o 
 -13   7   9    11485.81    10226.19    602.98 o 
 -12   7   9     1846.28     1974.76    251.35 o 
 -11   7   9     3513.67     3712.20    301.97 o 
 -10   7   9     2577.26     2395.87    328.51 o 
  -9   7   9     4295.79     4060.63    311.59 o 
  -8   7   9    14031.02    15235.35    634.48 o 
  -7   7   9     2502.66     2908.36    418.81 o 
  -6   7   9    21414.67    19994.78    729.96 o 
  -5   7   9      167.17      524.36    216.12 o 
  -4   7   9     6260.42     6183.21    377.72 o 
  -3   7   9     2057.66     1851.35    236.71 o 
  -2   7   9     2467.76     2524.21    368.49 o 
  -1   7   9     9196.26     7831.57    420.29 o 
   0   7   9     1520.04     1428.78    219.25 o 
   1   7   9    11898.51    11133.63   1072.33 o 
   2   7   9       22.62      511.26    187.28 o 
   3   7   9    16642.00    15322.65    618.47 o 
   4   7   9      217.11      280.62    238.85 o 
   5   7   9    16587.21    15517.56    822.12 o 
   6   7   9     2082.39     2420.77    384.33 o 
   7   7   9     9269.31    10659.94    694.79 o 
   8   7   9     5882.70     6138.09    540.79 o 
   9   7   9     1673.28     1851.79    345.87 o 
  10   7   9     5377.16     6452.36    560.84 o 
  11   7   9      637.75      329.10    250.19 o 
  12   7   9     2202.75     2118.38    613.17 o 
  13   7   9      668.99      281.82    335.03 o 
  14   7   9      808.06      853.71    295.89 o 
  15   7   9     5177.08     4445.52    495.91 o 
  16   7   9      234.85      319.60    279.34 o 
  17   7   9     4909.63     4778.43    562.60 o 
  18   7   9       72.69     -125.62    483.58 o 
  19   7   9     4757.46     4705.88    540.76 o 
  20   7   9      298.34      574.04    316.98 o 
  21   7   9     5109.95     6225.10    502.44 o 
  22   7   9      330.52      976.57    295.44 o 
  23   7   9     3338.17     4024.60    440.65 o 
  24   7   9      956.91      921.47    309.06 o 
  25   7   9      487.75      768.92    357.05 o 
  26   7   9     2530.33     2756.56    400.15 o 
  27   7   9        7.91      456.44    293.41 o 
 -31   8   9      138.24      208.60    339.71 o 
 -30   8   9      129.70     -188.41    305.26 o 
 -29   8   9       16.76      377.51    328.51 o 
 -28   8   9       60.97      -76.39    229.87 o 
 -27   8   9      608.18      893.62    274.92 o 
 -26   8   9        2.69      -38.24    272.22 o 
 -25   8   9     4087.14     3921.91   1261.10 o 
 -24   8   9      320.67      706.76    338.19 o 
 -23   8   9     6800.58     6859.48    587.67 o 
 -22   8   9     1880.34     2530.63    407.67 o 
 -21   8   9     6781.80     5700.49    533.01 o 
 -20   8   9     2651.04     3602.83    443.39 o 
 -19   8   9    10150.35     9542.62   1175.76 o 
 -18   8   9     3210.30     2853.00    402.28 o 
 -17   8   9     9143.64     8219.82    594.29 o 
 -16   8   9     2152.46     2567.24    474.10 o 
 -15   8   9     1341.68      855.45    369.80 o 
 -14   8   9     1163.29     1280.45   1049.34 o 
 -13   8   9        1.67     -109.09    207.52 o 
 -12   8   9       77.82      -28.89    243.37 o 
 -11   8   9     2196.66     1291.82    254.24 o 
 -10   8   9      996.85     1178.55    255.61 o 
  -9   8   9     9684.19     9959.23    497.93 o 
  -8   8   9     3729.50     4589.48    356.09 o 
  -7   8   9    12777.15    11974.81    546.99 o 
  -6   8   9     2907.48     3676.99    327.75 o 
  -5   8   9    14107.23    13828.31    599.39 o 
  -4   8   9     2842.94     2885.84    304.95 o 
  -3   8   9    12552.28    13053.56    585.64 o 
  -2   8   9     9313.91     8386.99    471.65 o 
  -1   8   9     6947.49     7348.01    458.04 o 
   0   8   9     8161.74     8974.75    483.65 o 
   1   8   9     1478.21     1735.93    260.45 o 
   2   8   9     1289.27     1140.21    332.98 o 
   3   8   9       96.37     -205.44    214.41 o 
   4   8   9        3.79     -217.31    300.26 o 
   5   8   9     1778.89     2048.25    505.70 o 
   6   8   9      195.32      -47.95    235.76 o 
   7   8   9     6104.04     7318.53   1235.81 o 
   8   8   9      432.74     1083.24    312.03 o 
   9   8   9     5472.11     5837.43    571.30 o 
  10   8   9      797.49     1426.84    356.83 o 
  11   8   9     6463.81     6808.29    618.23 o 
  12   8   9     2104.43     2198.25    413.01 o 
  13   8   9     6028.03     6466.98    622.09 o 
  14   8   9     4231.33     4441.80    542.96 o 
  15   8   9     4024.71     3944.38   1014.57 o 
  16   8   9     2392.53     2101.13    422.38 o 
  17   8   9     1569.30     1468.25    404.06 o 
  18   8   9      490.70       50.02    310.44 o 
  19   8   9      466.51        7.59    341.35 o 
  20   8   9       74.68      307.55    321.46 o 
  21   8   9       40.54     -303.55    303.55 o 
  22   8   9        0.09     -282.54    282.54 o 
  23   8   9      712.56      829.90    382.15 o 
  24   8   9      180.29       81.18    338.91 o 
 -27   9   9     3353.21     2373.28    487.60 o 
 -26   9   9      150.29      149.85    258.92 o 
 -25   9   9     1715.06     1417.19    315.07 o 
 -24   9   9        0.04      157.57    221.92 o 
 -23   9   9      424.99      369.75    308.32 o 
 -22   9   9      243.18      167.66    289.61 o 
 -21   9   9       73.90      172.00    287.62 o 
 -20   9   9     1560.13     1056.51    327.52 o 
 -19   9   9      216.34       70.44    455.13 o 
 -18   9   9     3532.71     3892.59    484.96 o 
 -17   9   9     2733.12     3423.13    464.86 o 
 -16   9   9     3488.81     3439.15    453.54 o 
 -15   9   9     7029.87     6678.86    565.42 o 
 -14   9   9     2077.60     2362.77    992.44 o 
 -13   9   9     7039.25     6720.88    998.77 o 
 -12   9   9      433.29      839.66    470.94 o 
 -11   9   9     5431.44     5174.70    505.54 o 
 -10   9   9       93.83      241.23    247.80 o 
  -9   9   9     4046.36     3566.26    346.40 o 
  -8   9   9       46.92       83.45    188.51 o 
  -7   9   9     1584.76     1250.01    245.50 o 
  -6   9   9      270.06      192.46    359.90 o 
  -5   9   9      491.57      699.46    217.10 o 
  -4   9   9      521.81      554.84    294.67 o 
  -3   9   9       98.86      -50.90    187.25 o 
  -2   9   9     1586.66     1794.15    302.72 o 
  -1   9   9     3147.69     2652.52    326.37 o 
   0   9   9     2729.00     2231.55    505.70 o 
   1   9   9     7141.37     6983.31    607.11 o 
   2   9   9     3286.02     4332.15   1074.62 o 
   3   9   9     9746.87     9464.66    709.19 o 
   4   9   9     2971.50     3917.95    513.97 o 
   5   9   9    10091.92    11783.35    803.23 o 
   6   9   9     1676.97     2299.55   1001.93 o 
   7   9   9    10120.51     9377.34    729.99 o 
   8   9   9      503.10      993.97    350.69 o 
   9   9   9     5514.18     5604.34    602.98 o 
  10   9   9        9.47      130.31    301.69 o 
  11   9   9     1512.40     1302.19    401.99 o 
  12   9   9      139.06     -139.18    254.66 o 
  13   9   9        9.08     -352.59    499.38 o 
  14   9   9      558.83      284.10    496.22 o 
  15   9   9      615.89      420.90    332.98 o 
  16   9   9     1297.38     1531.26    572.08 o 
  17   9   9     2002.57     1355.40    406.46 o 
  18   9   9     2602.73     2140.56    594.20 o 
  19   9   9     3669.18     2851.15    521.54 o 
  20   9   9     2160.40     2024.16    619.49 o 
 -21  10   9     3798.71     3700.98    430.56 o 
 -20  10   9      516.31      827.73    285.19 o 
 -19  10   9     4646.43     3851.03    525.08 o 
 -18  10   9        2.45      774.32    404.56 o 
 -17  10   9     4797.00     4804.07   1046.17 o 
 -16  10   9      982.64     2379.11    425.45 o 
 -15  10   9     1720.54     1767.17    386.95 o 
 -14  10   9     2295.63     2387.22    419.52 o 
 -13  10   9       56.75      109.97    281.49 o 
 -12  10   9     3003.78     2969.92    444.73 o 
 -11  10   9      410.93      269.34    477.26 o 
 -10  10   9     3165.27     2774.54    424.63 o 
  -9  10   9     2504.92     2740.71    445.91 o 
  -8  10   9     2394.43     2529.33    420.96 o 
  -7  10   9     5591.02     4731.93    559.37 o 
  -6  10   9     2649.04     2643.78    366.87 o 
  -5  10   9     5723.66     5415.33    443.87 o 
  -4  10   9     1720.24     1307.33    384.68 o 
  -3  10   9     4685.01     4402.58    408.08 o 
  -2  10   9      342.67      245.04    273.56 o 
  -1  10   9     6087.95     5543.37    576.40 o 
   0  10   9       69.53      281.84    297.22 o 
   1  10   9     5768.83     6543.76    641.13 o 
   2  10   9      265.20      423.57    294.91 o 
   3  10   9     2226.50     2090.47    413.90 o 
   4  10   9     2418.15     2518.75    466.95 o 
   5  10   9       72.46      177.30    325.55 o 
   6  10   9     4221.26     4747.53    597.71 o 
   7  10   9      554.97      891.75    417.21 o 
   8  10   9     3841.35     3896.71    979.80 o 
   9  10   9     1278.85     1573.11    426.85 o 
  10  10   9     2579.76     3115.14    515.56 o 
  11  10   9     2227.93     3015.97    543.95 o 
  12  10   9     1379.05     1064.92    424.75 o 
  13  10   9     3639.76     3876.88    602.98 o 
  14  10   9      764.31      267.83    372.96 o 
 -10  11   9       37.86      383.66    521.51 o 
  -9  11   9     1410.28     1094.70    464.62 o 
  -8  11   9      678.14      566.09    477.26 o 
  -7  11   9     1932.74     2508.35    451.69 o 
  -6  11   9     2188.24     3026.34    480.12 o 
  -5  11   9     2774.66     3376.38    663.74 o 
  -4  11   9     2649.40     3078.83    575.24 o 
  -3  11   9      895.17      621.27    347.27 o 
  -2  11   9     3428.20     3695.79    544.44 o 
  -1  11   9       13.22       -0.70    296.17 o 
   0  11   9     2958.23     2844.35    492.08 o 
   1  11   9      512.97      239.12    349.84 o 
   2  11   9     1665.95     1917.82    764.88 o 
   3  11   9     1783.06     1951.74    441.58 o 
 -43   0  10     1785.97     2446.34    594.20 o 
 -42   0  10     1046.24     1668.82    524.67 o 
 -41   0  10     3692.91     2844.58    587.88 o 
 -40   0  10     2466.13     3818.06    638.45 o 
 -39   0  10    10858.15    11353.05    973.48 o 
 -38   0  10     5130.85     6599.44    752.23 o 
 -37   0  10    22091.66    21669.05   1210.53 o 
 -36   0  10     5745.90     7418.62    552.01 o 
 -35   0  10     9796.87    10068.46    603.38 o 
 -34   0  10      984.33     1332.97    628.97 o 
 -33   0  10     1317.96     1597.34    303.55 o 
 -32   0  10      310.37      -28.62    203.34 o 
 -31   0  10     3031.09     3742.33    379.23 o 
 -30   0  10      211.90       12.71    198.57 o 
 -29   0  10      100.84      -56.89    174.32 o 
 -28   0  10     1039.60      952.28    238.35 o 
 -27   0  10    10742.23     9721.54    531.40 o 
 -26   0  10     5081.43     5648.09    394.65 o 
 -25   0  10    33211.06    27856.77   1078.29 o 
 -24   0  10    10472.42     9780.92    505.54 o 
 -23   0  10    39259.95    37139.19   1346.98 o 
 -22   0  10    10542.69     9519.93    479.25 o 
 -21   0  10    45173.82    40094.12   1415.90 o 
 -20   0  10    15699.40    14268.91    608.06 o 
 -19   0  10    53852.17    53015.48   2357.84 o 
 -18   0  10     9736.11     9103.81    350.20 o 
 -17   0  10    47609.96    48139.82   1332.79 o 
 -16   0  10     3332.40     3230.66    188.02 o 
 -15   0  10      576.44      787.26    109.45 o 
 -14   0  10     2683.84     2113.18    348.21 o 
 -13   0  10    43820.39    43888.82   1460.63 o 
 -12   0  10     7883.60     8740.08    467.78 o 
 -11   0  10    36405.21    37823.17   1296.23 o 
 -10   0  10    14714.03    12308.94   1374.88 o 
  -9   0  10    87033.73    74445.13   2424.51 o 
  -8   0  10    19723.47    13978.07   1681.47 o 
  -7   0  10   102880.99    99405.94   3195.33 o 
  -6   0  10    15901.87    14837.09    567.19 o 
  -5   0  10    54923.27    58278.27   1912.52 o 
  -4   0  10    15106.79    12896.35    506.13 o 
  -3   0  10    72090.77    70714.13   2296.19 o 
  -2   0  10     5595.93     4872.77    256.37 o 
  -1   0  10    27239.39    28879.97   1144.15 o 
   0   0  10     4363.27     3007.11    195.83 o 
   1   0  10    36694.98    26568.81    644.29 o 
   2   0  10     1260.95      900.41    184.30 o 
   3   0  10    16222.23     9805.02    407.67 o 
   4   0  10     7574.86     5791.42    586.78 o 
   5   0  10    79420.50    91934.71   2427.14 o 
   6   0  10    13813.13    14216.50    971.47 o 
   7   0  10    70178.29    66364.35   1786.64 o 
   8   0  10     6809.87     5510.21    249.28 o 
   9   0  10    39104.60    39194.31   1101.32 o 
  10   0  10     5310.44     5050.68    359.08 o 
  11   0  10    49589.61    51365.09   1417.52 o 
  12   0  10     5042.19     4117.62    309.33 o 
  13   0  10    28407.97    26656.58    796.66 o 
  14   0  10     1811.92     2063.62    210.89 o 
  15   0  10    24880.41    26274.81   1033.89 o 
  16   0  10     3341.78     3116.24    426.69 o 
  17   0  10    16696.13    17136.04    760.92 o 
  18   0  10      960.83      736.67    206.09 o 
  19   0  10     3752.20     4741.98    383.38 o 
  20   0  10      251.06      168.16    185.13 o 
  21   0  10      909.36      632.13    227.57 o 
  22   0  10        9.90      126.43    252.85 o 
  23   0  10     1337.30     1624.57    467.78 o 
  24   0  10      636.45     -113.78    271.82 o 
  25   0  10     8911.76    10366.93    979.80 o 
  26   0  10     1202.77     1245.30    429.85 o 
  27   0  10    12072.11    14766.55   1188.40 o 
  28   0  10      965.52      922.91    417.21 o 
  29   0  10    14005.15    15936.00   1251.62 o 
  30   0  10     1290.16     1611.93    499.38 o 
  31   0  10    10673.85    12301.25   1068.30 o 
  32   0  10      566.51      353.99    391.92 o 
  33   0  10     2788.51     2490.59    594.20 o 
  34   0  10      177.36       82.18    398.24 o 
  35   0  10      831.46     1055.66    480.42 o 
  36   0  10      124.94      -50.57    404.56 o 
 -43   1  10     1909.39     2414.74    619.49 o 
 -42   1  10      636.57      803.26    312.03 o 
 -41   1  10     1854.65     1614.27    496.22 o 
 -40   1  10       79.13       87.28    480.42 o 
 -39   1  10      628.90      371.32    226.62 o 
 -38   1  10       95.81     -108.40    195.24 o 
 -37   1  10      824.79      413.71    223.44 o 
 -36   1  10       84.10       87.63    201.92 o 
 -35   1  10     2144.69     1982.96    238.90 o 
 -34   1  10     1302.74     1137.55    202.01 o 
 -33   1  10     8135.73     8074.79    383.18 o 
 -32   1  10     7010.87     8716.00    387.85 o 
 -31   1  10    25097.49    24486.24   1308.38 o 
 -30   1  10     6158.32     6092.49    319.84 o 
 -29   1  10    21392.87    19781.32    609.71 o 
 -28   1  10     4593.87     4100.19    254.83 o 
 -27   1  10    14204.73    14276.14    473.24 o 
 -26   1  10     1947.76     1960.55    187.87 o 
 -25   1  10     5157.75     4607.12    400.22 o 
 -24   1  10      271.63      -45.04     98.95 o 
 -23   1  10      301.87      -39.41    100.84 o 
 -22   1  10      121.44      -73.21     94.63 o 
 -21   1  10      139.62      159.61    101.14 o 
 -20   1  10      495.75      289.49     87.30 o 
 -19   1  10      410.93      477.10     90.31 o 
 -18   1  10     4586.61     4763.82    216.72 o 
 -17   1  10    55393.07    56112.97   1188.66 o 
 -16   1  10    26538.15    24324.43    562.52 o 
 -15   1  10   139456.39   146859.14   2705.95 o 
 -14   1  10    21149.29    20789.98    446.08 o 
 -13   1  10    72357.22    68956.81   1611.08 o 
 -12   1  10     7124.37     5954.63    640.51 o 
 -11   1  10    19529.01    20394.73    626.32 o 
 -10   1  10     2344.19     1958.85    125.66 o 
  -9   1  10    14673.79    15773.42    432.09 o 
  -8   1  10     1064.55      829.21     91.40 o 
  -7   1  10     6847.26     5370.56    209.12 o 
  -6   1  10       17.50        8.43     57.87 o 
  -5   1  10    10844.55    11764.46    338.11 o 
  -4   1  10      170.75      150.53     65.81 o 
  -3   1  10     1946.79     2088.11    119.40 o 
  -2   1  10      235.61      166.21     76.30 o 
  -1   1  10     1980.00      874.08     81.25 o 
   0   1  10     4960.53     3663.30    268.25 o 
   1   1  10    53819.70    58211.77   1219.70 o 
   2   1  10    17003.30    17241.77    482.76 o 
   3   1  10   117574.08   132326.50   3470.03 o 
   4   1  10    14237.41    11210.05    636.86 o 
   5   1  10    42814.36    38246.33    940.69 o 
   6   1  10     3000.78     2566.02    307.48 o 
   7   1  10    29174.84    32288.99    853.15 o 
   8   1  10     3916.42     3556.08    184.00 o 
   9   1  10    37597.64    32717.55    830.49 o 
  10   1  10      825.08      517.51    105.43 o 
  11   1  10     1077.54     1117.25    117.03 o 
  12   1  10       33.12       80.03     80.82 o 
  13   1  10       14.61      214.61     86.59 o 
  14   1  10     1235.62     1318.66    141.85 o 
  15   1  10     7931.25     8864.94    292.62 o 
  16   1  10     2151.02     1865.77    147.30 o 
  17   1  10    16537.26    14826.37    488.77 o 
  18   1  10     4257.16     4246.82    250.71 o 
  19   1  10    37566.22    35577.75    958.82 o 
  20   1  10     4500.78     4008.44    301.36 o 
  21   1  10    28117.45    26813.60    906.63 o 
  22   1  10     2298.00     2899.34    277.04 o 
  23   1  10    20894.38    20229.12    745.60 o 
  24   1  10     1684.03     1843.31    330.77 o 
  25   1  10    14904.32    13645.14   1406.49 o 
  26   1  10      341.35      385.84    236.77 o 
  27   1  10     4581.49     4821.52    493.90 o 
  28   1  10        4.73      -91.14    216.84 o 
  29   1  10       14.09      108.92    231.92 o 
  30   1  10       80.75     -104.59    245.72 o 
  31   1  10     1314.32     1865.02    390.94 o 
  32   1  10      448.63      562.99    632.13 o 
  33   1  10     3365.67     2939.47    463.83 o 
  34   1  10      507.26     1024.61    350.86 o 
  35   1  10     4879.55     5354.42    601.18 o 
 -42   2  10     1544.07     2673.91    625.81 o 
 -41   2  10     3091.11     3424.01    638.45 o 
 -40   2  10     2043.30     2373.63    335.23 o 
 -39   2  10     7572.27     7402.48    492.19 o 
 -38   2  10     2717.50     2592.74    329.50 o 
 -37   2  10     9727.77     9366.18    528.23 o 
 -36   2  10     1166.90     1031.46    282.83 o 
 -35   2  10     3110.05     3563.44    384.82 o 
 -34   2  10        4.07       46.86    191.92 o 
 -33   2  10     1046.11     1107.14    345.88 o 
 -32   2  10        1.01       56.60    147.39 o 
 -31   2  10     3291.60     3456.90    271.10 o 
 -30   2  10       15.95       47.99    142.63 o 
 -29   2  10       46.38      -81.34    136.40 o 
 -28   2  10     2432.32     1973.19    209.32 o 
 -27   2  10     5717.52     5683.51    297.47 o 
 -26   2  10     5736.09     4890.31    384.12 o 
 -25   2  10    10040.07     9877.79    375.43 o 
 -24   2  10     5013.14     5107.68    265.30 o 
 -23   2  10    14326.83    15181.11    478.03 o 
 -22   2  10     4043.15     3825.89    221.84 o 
 -21   2  10    21122.21    20759.76    624.99 o 
 -20   2  10     2874.44     2962.55    190.21 o 
 -19   2  10    30171.56    32137.11    734.51 o 
 -18   2  10     1907.79     1969.53    129.89 o 
 -17   2  10    43085.17    44524.98    970.09 o 
 -16   2  10     3608.18     3102.99    163.60 o 
 -15   2  10    19311.50    19228.21    516.12 o 
 -14   2  10      189.26      326.00    104.75 o 
 -13   2  10      491.15      760.69    124.17 o 
 -12   2  10     7253.01     6911.06    291.51 o 
 -11   2  10     4398.79     4092.80    193.27 o 
 -10   2  10    11732.81    11812.96    423.14 o 
  -9   2  10    23818.00    25721.00    663.11 o 
  -8   2  10    11955.46    10337.74    324.15 o 
  -7   2  10    22638.00    22939.33    600.96 o 
  -6   2  10    11765.51    10796.01    432.30 o 
  -5   2  10    33257.52    32480.16    717.63 o 
  -4   2  10    18261.51    17324.09    482.69 o 
  -3   2  10   117684.11   118491.66   2394.54 o 
  -2   2  10    10314.78     9240.88    344.42 o 
  -1   2  10    73814.06    79006.38   1625.22 o 
   0   2  10     1337.61     1042.75     87.55 o 
   1   2  10    25654.29    29023.12    648.14 o 
   2   2  10       45.24      111.45     54.16 o 
   3   2  10       22.81       -5.65     45.55 o 
   4   2  10     4823.72     4528.51    319.76 o 
   5   2  10     3404.87     4598.50    243.55 o 
   6   2  10     2854.72     2286.51    275.55 o 
   7   2  10     3416.19     3005.13    175.30 o 
   8   2  10     4258.62     3978.42    249.09 o 
   9   2  10    16424.84    15836.19    468.38 o 
  10   2  10     5226.03     5370.95    242.26 o 
  11   2  10    41147.22    42685.65   1069.48 o 
  12   2  10     7235.42     6972.36    283.73 o 
  13   2  10    47781.51    50307.86   1241.80 o 
  14   2  10     1895.75     1425.69    157.34 o 
  15   2  10    24613.70    22692.73    825.72 o 
  16   2  10      402.47      257.61    180.66 o 
  17   2  10    14988.08    14408.02    419.30 o 
  18   2  10       14.03      290.48    131.20 o 
  19   2  10     4400.67     5534.55    290.04 o 
  20   2  10       84.59      -10.35    178.25 o 
  21   2  10      361.57      233.06    167.90 o 
  22   2  10     1098.69     1475.58    234.40 o 
  23   2  10     3476.83     3143.40    316.24 o 
  24   2  10     2968.80     2400.68    281.80 o 
  25   2  10     9291.22     8829.16    649.43 o 
  26   2  10     2008.88     1962.31    458.29 o 
  27   2  10     6479.10     8107.29    636.66 o 
  28   2  10      489.25      391.92    426.69 o 
  29   2  10     6453.24     7480.81    642.91 o 
  30   2  10      535.93      822.30    319.38 o 
  31   2  10     5321.39     5872.95    591.23 o 
  32   2  10      137.93      237.22    287.03 o 
  33   2  10     2139.01     2527.63    464.60 o 
  34   2  10        2.32      556.44    809.13 o 
  35   2  10      654.93      350.60    325.78 o 
 -42   3  10       96.21      401.24    327.18 o 
 -41   3  10      151.22      513.17    346.39 o 
 -40   3  10      886.93     1061.79    381.21 o 
 -39   3  10      205.30      838.87    276.04 o 
 -38   3  10     1479.15     1356.86    300.76 o 
 -37   3  10        6.68      658.18    253.81 o 
 -36   3  10      960.18      736.44    253.54 o 
 -35   3  10      341.30      328.24    220.56 o 
 -34   3  10     1098.67     1161.62    263.39 o 
 -33   3  10      281.32      217.84    205.52 o 
 -32   3  10     1551.06      887.76    356.93 o 
 -31   3  10     1023.17      902.34    323.70 o 
 -30   3  10      480.12      221.52    188.25 o 
 -29   3  10     2108.86     2595.99    241.12 o 
 -28   3  10      308.77       25.40    141.87 o 
 -27   3  10     3187.40     3537.16    257.53 o 
 -26   3  10      577.91      823.35    163.37 o 
 -25   3  10     3205.13     3286.36    242.02 o 
 -24   3  10      186.31      188.23    153.28 o 
 -23   3  10     4337.19     4519.67    261.81 o 
 -22   3  10     1045.86     1265.18    166.41 o 
 -21   3  10     3897.21     4527.20    306.48 o 
 -20   3  10      753.77      777.59    203.34 o 
 -19   3  10      735.94      932.28    211.44 o 
 -18   3  10     4233.15     4422.06    245.96 o 
 -17   3  10     3318.88     2573.49    245.67 o 
 -16   3  10     9080.57     7514.18    328.67 o 
 -15   3  10     8692.54     8448.02    379.10 o 
 -14   3  10     1339.28     1187.58    146.93 o 
 -13   3  10     5352.98     4607.23    249.13 o 
 -12   3  10      503.66      346.43    114.53 o 
 -11   3  10    12048.36    11857.52    334.13 o 
 -10   3  10     6131.05     4652.57    256.29 o 
  -9   3  10    44636.85    38661.71    952.78 o 
  -8   3  10      282.30      262.06     89.50 o 
  -7   3  10    20868.74    25976.99    678.59 o 
  -6   3  10     2612.59     2893.44    172.45 o 
  -5   3  10     3427.08     3458.48    206.90 o 
  -4   3  10     4008.37     4867.68    217.56 o 
  -3   3  10     1243.27     1689.39    139.82 o 
  -2   3  10     1342.83      935.88    131.39 o 
  -1   3  10       15.59       23.82     78.19 o 
   0   3  10    10080.50    11363.83    318.95 o 
   1   3  10    44313.71    45268.63    985.83 o 
   2   3  10    20777.44    20158.48    781.06 o 
   3   3  10    20919.54    22551.83    601.03 o 
   4   3  10     2290.97     2108.94    124.70 o 
   5   3  10     4562.95     4263.46    171.43 o 
   6   3  10      136.02      237.75     66.47 o 
   7   3  10    20411.16    20894.34    592.51 o 
   8   3  10        3.10       55.69     94.09 o 
   9   3  10    27361.59    28689.33    770.89 o 
  10   3  10      538.62      807.14    180.66 o 
  11   3  10     6175.12     6170.56    299.27 o 
  12   3  10     1774.80     1863.31    266.85 o 
  13   3  10     4229.74     4670.27    380.21 o 
  14   3  10     2346.90     2009.07    284.99 o 
  15   3  10      462.52      280.42    125.66 o 
  16   3  10     7458.18     6725.21    310.62 o 
  17   3  10     5480.90     6494.73    410.38 o 
  18   3  10     4371.93     4467.54    321.84 o 
  19   3  10      778.31      299.10    225.45 o 
  20   3  10      393.05       18.87    158.83 o 
  21   3  10     2493.76     2946.82    301.23 o 
  22   3  10      157.81      238.35    175.15 o 
  23   3  10     6383.65     6817.83    436.67 o 
  24   3  10        4.11       61.58    180.22 o 
  25   3  10     2621.31     3640.16    380.15 o 
  26   3  10      973.77      914.88    234.10 o 
  27   3  10     1001.39     1362.46    357.31 o 
  28   3  10      427.12      669.83    305.96 o 
  29   3  10     1308.22     1473.59    364.50 o 
  30   3  10      334.93      306.95    288.07 o 
  31   3  10      130.44      408.99    306.16 o 
  32   3  10      741.50      483.40    372.96 o 
  33   3  10        2.60      342.57    323.85 o 
  34   3  10      368.10      254.73    323.85 o 
 -40   4  10      151.62      337.59    351.00 o 
 -39   4  10      205.64      -47.41    322.39 o 
 -38   4  10        1.45      148.87    306.00 o 
 -37   4  10        4.13      -65.49    231.31 o 
 -36   4  10      559.52      329.17    278.73 o 
 -35   4  10        4.37       42.88    219.93 o 
 -34   4  10     1230.96     1200.60    274.12 o 
 -33   4  10       63.30      136.13    206.34 o 
 -32   4  10     2177.62     2942.11    342.41 o 
 -31   4  10      239.31      532.41    220.21 o 
 -30   4  10     2663.75     2667.48    497.67 o 
 -29   4  10      361.31      677.95    214.88 o 
 -28   4  10     3855.66     4124.79    416.47 o 
 -27   4  10       59.26      587.84    192.04 o 
 -26   4  10     4084.57     4957.98    569.65 o 
 -25   4  10      254.54      421.79    218.48 o 
 -24   4  10     1945.48     1693.74    312.90 o 
 -23   4  10      625.54      556.27    218.53 o 
 -22   4  10      206.36      231.24    186.65 o 
 -21   4  10      411.64      561.23    216.75 o 
 -20   4  10      350.34      267.55    172.84 o 
 -19   4  10      978.63     1228.96    237.05 o 
 -18   4  10     2301.39     2621.10    206.65 o 
 -17   4  10     1992.79     2364.21    162.50 o 
 -16   4  10     6534.99     6545.94    281.59 o 
 -15   4  10      856.59     1621.71    208.94 o 
 -14   4  10     6585.45     7674.68    296.03 o 
 -13   4  10     2627.81     3813.75    215.46 o 
 -12   4  10     7493.50     7967.44    299.73 o 
 -11   4  10     3089.51     3878.31    236.31 o 
 -10   4  10     4498.37     4655.35    274.82 o 
  -9   4  10     1066.03     1143.03    152.10 o 
  -8   4  10     1763.17     1671.55    172.72 o 
  -7   4  10      206.17      317.66    118.08 o 
  -6   4  10     1469.25     1640.35    209.34 o 
  -5   4  10      610.34      597.94    140.66 o 
  -4   4  10      500.74      510.52    198.52 o 
  -3   4  10     9055.46    10248.88    398.24 o 
  -2   4  10        8.98       40.30     99.57 o 
  -1   4  10     5528.92     5508.62    282.78 o 
   0   4  10     4379.95     4298.76    247.04 o 
   1   4  10     6070.19     7702.31    352.42 o 
   2   4  10     4990.13     4905.60    332.32 o 
   3   4  10     2238.70     3182.46    190.14 o 
   4   4  10    10380.43    10504.90    321.55 o 
   5   4  10       42.97      242.36     97.13 o 
   6   4  10     8592.16     8458.11    276.91 o 
   7   4  10      784.24      836.17    168.29 o 
   8   4  10     2491.32     2681.06    206.27 o 
   9   4  10      149.34      155.06    110.64 o 
  10   4  10     1290.18     1263.32    180.66 o 
  11   4  10      981.17     1551.64    175.27 o 
  12   4  10       22.23       10.45    111.52 o 
  13   4  10      123.38      -54.41    109.59 o 
  14   4  10     2569.42     2362.43    260.95 o 
  15   4  10      105.72      311.99    169.47 o 
  16   4  10     3146.00     3392.98    313.26 o 
  17   4  10     2249.73     2811.96    292.13 o 
  18   4  10      815.14      734.04    206.17 o 
  19   4  10      254.15      124.32    270.67 o 
  20   4  10     1544.61     1619.37    249.20 o 
  21   4  10      513.81      571.10    225.50 o 
  22   4  10     4483.41     4685.32    730.11 o 
  23   4  10       25.43      299.01    293.94 o 
  24   4  10     3481.15     3756.11    454.87 o 
  25   4  10      228.42      257.62    200.78 o 
  26   4  10      259.13       54.49    202.96 o 
  27   4  10       96.94      -38.55    256.12 o 
  28   4  10       25.14       73.91    208.95 o 
  29   4  10       36.50       17.10    294.10 o 
  30   4  10        5.92     -178.46    300.26 o 
  31   4  10      104.09      166.12    303.06 o 
  32   4  10       33.68      234.76    350.83 o 
  33   4  10      516.57      636.10    389.56 o 
 -39   5  10      164.28     1007.08    381.99 o 
 -38   5  10     1590.30     2166.29    445.31 o 
 -37   5  10      582.78      509.47    483.58 o 
 -36   5  10      731.07      903.95    537.31 o 
 -35   5  10      679.30      797.69    338.91 o 
 -34   5  10      331.71      256.65    294.21 o 
 -33   5  10      927.59     1112.88    338.30 o 
 -32   5  10       69.58      256.30    309.74 o 
 -31   5  10     1576.88     1459.74    235.75 o 
 -30   5  10      502.68      333.91    182.48 o 
 -29   5  10     1188.42     1012.35    342.15 o 
 -28   5  10     1148.33     1008.73    233.84 o 
 -27   5  10      221.38      279.81    181.31 o 
 -26   5  10     1972.17     1990.72    263.83 o 
 -25   5  10       74.26      361.12    177.29 o 
 -24   5  10     4148.43     4149.92    333.78 o 
 -23   5  10      349.12      478.68    181.95 o 
 -22   5  10     5274.84     5748.40    368.74 o 
 -21   5  10     2261.39     2970.92    412.74 o 
 -20   5  10     4509.54     4727.82    334.77 o 
 -19   5  10     3995.21     5071.96    338.40 o 
 -18   5  10     1672.71     2459.28    251.16 o 
 -17   5  10     7188.03     7346.25    420.38 o 
 -16   5  10       41.34      301.81    146.99 o 
 -15   5  10    13473.11    15179.69    485.12 o 
 -14   5  10      302.53      562.16    126.80 o 
 -13   5  10    11806.96    11143.44    453.63 o 
 -12   5  10     4003.93     3954.37    423.79 o 
 -11   5  10     3647.13     3983.65    263.06 o 
 -10   5  10     8235.97     8363.20    660.58 o 
  -9   5  10     2501.76     3010.57    234.10 o 
  -8   5  10     9173.30     8365.94    404.45 o 
  -7   5  10     2612.54     2506.55    227.25 o 
  -6   5  10    11760.58    12087.89    473.03 o 
  -5   5  10        7.24      308.48    141.84 o 
  -4   5  10    13891.13    15066.25    548.63 o 
  -3   5  10     1503.91     1554.17    185.95 o 
  -2   5  10     4955.63     5067.36    290.19 o 
  -1   5  10     1556.18     1301.53    177.28 o 
   0   5  10     1622.97     1546.37    182.33 o 
   1   5  10     1523.34     1981.22    209.46 o 
   2   5  10     2067.73     2123.48    321.72 o 
   3   5  10    12539.26    13439.71    507.73 o 
   4   5  10       47.69      -64.12    112.54 o 
   5   5  10    10487.38    10574.70    433.53 o 
   6   5  10     2105.74     2302.69    305.96 o 
   7   5  10        8.14       94.56    144.04 o 
   8   5  10     4590.60     4536.85    387.82 o 
   9   5  10       82.35      124.74    155.35 o 
  10   5  10     7122.46     6784.91    586.53 o 
  11   5  10      218.57      185.81    166.03 o 
  12   5  10     6080.60     5667.23    413.42 o 
  13   5  10     2780.41     2889.04    300.99 o 
  14   5  10     2076.83     2649.44    292.68 o 
  15   5  10     1224.64     1217.09    286.87 o 
  16   5  10     4807.36     3752.88    339.22 o 
  17   5  10     1313.48     2320.87    367.79 o 
  18   5  10     2344.25     2405.22    331.51 o 
  19   5  10     7122.49     8530.00    499.37 o 
  20   5  10      103.38      -91.53    194.94 o 
  21   5  10     3178.13     3033.46    479.58 o 
  22   5  10       26.01      165.61    214.25 o 
  23   5  10       10.59       43.50    206.34 o 
  24   5  10     1743.11     1825.66    349.86 o 
  25   5  10       90.24     -112.26    257.41 o 
  26   5  10     4282.43     4150.54    970.32 o 
  27   5  10        7.58     1097.80    368.25 o 
  28   5  10     2138.85     2459.76    353.66 o 
  29   5  10      160.10      187.47    243.13 o 
  30   5  10     1776.21     2125.19    459.81 o 
  31   5  10       82.31      544.34    341.45 o 
 -37   6  10     1133.06     -290.78    486.74 o 
 -36   6  10     2770.02     2699.19    695.34 o 
 -35   6  10     1376.61     1270.58    562.60 o 
 -34   6  10     4379.12     3961.47    593.06 o 
 -33   6  10      103.22       41.37    204.90 o 
 -32   6  10     3735.75     3778.44    517.41 o 
 -31   6  10      703.98      733.44    260.61 o 
 -30   6  10     3634.20     3351.37    367.84 o 
 -29   6  10      868.50     1051.03    284.18 o 
 -28   6  10     2861.07     3291.26    354.87 o 
 -27   6  10      821.99      753.35    231.89 o 
 -26   6  10     1544.85     1584.81    258.75 o 
 -25   6  10     3287.22     3318.48    333.12 o 
 -24   6  10       29.19      121.95    169.77 o 
 -23   6  10     7466.65     8252.35    473.08 o 
 -22   6  10     3382.84     3038.38    305.16 o 
 -21   6  10    11652.72    10847.06    512.00 o 
 -20   6  10     6334.81     5381.14    455.66 o 
 -19   6  10     7902.07     7823.17    531.91 o 
 -18   6  10     6358.68     5801.52    483.58 o 
 -17   6  10      992.40      991.34    254.66 o 
 -16   6  10    10967.26    10030.71    583.20 o 
 -15   6  10      143.62      713.93    221.35 o 
 -14   6  10    11651.82    11015.70    471.89 o 
 -13   6  10       26.94      314.16    147.84 o 
 -12   6  10     4862.36     5213.52    322.76 o 
 -11   6  10     2087.89     2895.65    254.96 o 
 -10   6  10      822.17      957.37    227.96 o 
  -9   6  10     9715.04     9758.74    490.51 o 
  -8   6  10      307.01      326.79    139.45 o 
  -7   6  10    17680.25    19183.39    682.97 o 
  -6   6  10     2330.12     2253.90    232.59 o 
  -5   6  10    17548.13    18555.25    668.39 o 
  -4   6  10     7060.56     7157.17    372.78 o 
  -3   6  10    15000.97    14025.71    550.16 o 
  -2   6  10    11448.44    10530.20    457.45 o 
  -1   6  10    13453.25    14282.71    558.86 o 
   0   6  10    17918.06    16634.28   1448.92 o 
   1   6  10    10430.94     9604.33    727.63 o 
   2   6  10    15488.09    13489.43    540.75 o 
   3   6  10       12.97      140.75    154.56 o 
   4   6  10     9805.44    10409.27    457.21 o 
   5   6  10     5265.48     6764.69    511.08 o 
   6   6  10     4838.96     4498.25    424.63 o 
   7   6  10     7512.34     8241.62    567.67 o 
   8   6  10     1032.89      667.79    236.77 o 
   9   6  10    11041.76    12192.87    919.75 o 
  10   6  10       92.05       31.34    243.37 o 
  11   6  10    13720.88    14449.80    773.24 o 
  12   6  10     1706.73     1466.55    313.96 o 
  13   6  10    13309.05    12545.10    584.94 o 
  14   6  10     4246.50     4041.16    366.22 o 
  15   6  10    11032.38    12190.77    821.67 o 
  16   6  10     6311.67     6608.25    458.58 o 
  17   6  10     6020.42     6761.92    467.89 o 
  18   6  10     3568.95     3046.65    348.58 o 
  19   6  10      371.29      312.64    223.24 o 
  20   6  10     2856.46     2987.63    446.43 o 
  21   6  10      343.18      543.30    247.58 o 
  22   6  10     2982.05     3241.07    377.62 o 
  23   6  10     1246.26     1174.16    299.94 o 
  24   6  10     1383.35     1471.40    311.24 o 
  25   6  10     2759.24     3031.00    502.84 o 
  26   6  10        1.01     -240.30    306.80 o 
  27   6  10     3711.61     5289.03    628.70 o 
  28   6  10      352.67      143.28    505.70 o 
  29   6  10     2310.60     2703.27    540.47 o 
 -34   7  10      250.45      180.52    559.43 o 
 -33   7  10     1897.35     1824.95    442.71 o 
 -32   7  10      986.99     1274.63    311.13 o 
 -31   7  10     3941.50     3972.70    427.22 o 
 -30   7  10     2148.65     2492.10    426.43 o 
 -29   7  10     7461.71     7178.65    617.03 o 
 -28   7  10     2923.43     3082.54    447.20 o 
 -27   7  10     4635.05     5437.83    562.60 o 
 -26   7  10     2811.79     2656.86    421.19 o 
 -25   7  10      696.57      689.22    338.19 o 
 -24   7  10     4821.31     4020.14    460.33 o 
 -23   7  10      195.93      368.70    245.72 o 
 -22   7  10     7170.97     7658.54   2003.85 o 
 -21   7  10      129.51      527.72    258.79 o 
 -20   7  10     1988.16      989.54    470.94 o 
 -19   7  10     5196.69     5570.65    486.23 o 
 -18   7  10       15.43       67.85    218.08 o 
 -17   7  10     8958.36     7677.39    547.54 o 
 -16   7  10      370.63      885.83    250.19 o 
 -15   7  10    10944.97    10038.43    726.95 o 
 -14   7  10     1668.21     1558.16    335.03 o 
 -13   7  10    13464.89    13419.18    564.07 o 
 -12   7  10     2829.18     2333.35    252.95 o 
 -11   7  10     7831.97     7690.92    622.65 o 
 -10   7  10     4353.28     3952.82    415.22 o 
  -9   7  10     5325.25     5961.58    372.76 o 
  -8   7  10    14535.13    14344.26    583.57 o 
  -7   7  10     7384.86     8755.96    443.12 o 
  -6   7  10    17572.25    15683.16    753.91 o 
  -5   7  10     1712.57     2175.21    250.41 o 
  -4   7  10     4462.60     3937.93    309.29 o 
  -3   7  10     2361.06     2480.87    263.25 o 
  -2   7  10      334.93      723.34    189.24 o 
  -1   7  10     9815.80     9276.43    468.57 o 
   0   7  10      188.21      278.02    170.82 o 
   1   7  10    18447.97    20191.49   1229.50 o 
   2   7  10     1075.26     1530.19    232.04 o 
   3   7  10    27441.22    29537.35   1577.16 o 
   4   7  10     2456.06     2562.69    373.05 o 
   5   7  10    18313.76    18014.12    902.77 o 
   6   7  10     4439.42     4469.83   1011.41 o 
   7   7  10     7761.26     9490.37    653.90 o 
   8   7  10     6059.12     4905.44    685.86 o 
   9   7  10     4118.05     4208.97    466.95 o 
  10   7  10     2646.94     2048.10    368.25 o 
  11   7  10      548.70      238.57    250.19 o 
  12   7  10     1141.62      773.86    281.17 o 
  13   7  10      926.83     1318.48    332.98 o 
  14   7  10      293.42     -244.75    244.75 o 
  15   7  10     6208.11     6754.49    593.97 o 
  16   7  10        4.55      288.09    283.18 o 
  17   7  10     6611.71     7706.95    636.00 o 
  18   7  10      190.16       74.13    267.09 o 
  19   7  10     7205.58     8587.59    681.08 o 
  20   7  10      190.18      488.46    250.98 o 
  21   7  10     8426.62     9465.94    879.86 o 
  22   7  10      545.34      629.19    416.39 o 
  23   7  10     4973.86     5877.42    508.40 o 
  24   7  10     2044.09     1997.18    353.98 o 
  25   7  10     1287.79     1940.61    359.85 o 
  26   7  10     1334.50     1048.75    400.93 o 
  27   7  10      303.53      510.93    292.98 o 
 -31   8  10       32.23     -175.45    308.70 o 
 -30   8  10       46.02     -148.85    391.92 o 
 -29   8  10      120.56      300.31    250.59 o 
 -28   8  10       53.24      -72.42    258.21 o 
 -27   8  10     1236.32     1076.88    341.05 o 
 -26   8  10      278.67      282.48    292.54 o 
 -25   8  10     3590.67     2973.20    537.31 o 
 -24   8  10     1367.40     1047.72    332.98 o 
 -23   8  10     5219.01     4767.82    831.25 o 
 -22   8  10     3541.83     4161.67    534.15 o 
 -21   8  10     8081.81     8607.37    635.53 o 
 -20   8  10     4068.94     4218.11    476.02 o 
 -19   8  10    10162.82     9781.83    970.32 o 
 -18   8  10     3486.42     4597.63    473.55 o 
 -17   8  10     6288.23     4807.78    657.42 o 
 -16   8  10     2148.99     2050.85    355.33 o 
 -15   8  10      607.63      741.66    272.22 o 
 -14   8  10     1123.32      342.75    232.30 o 
 -13   8  10      528.14       60.02    212.00 o 
 -12   8  10       50.44     -173.63    199.81 o 
 -11   8  10     3054.15     3821.50    424.00 o 
 -10   8  10     2067.92     2200.00    270.15 o 
  -9   8  10     9136.93     9631.43    494.08 o 
  -8   8  10     3320.08     3953.99    339.13 o 
  -7   8  10    16067.02    17190.54    690.65 o 
  -6   8  10     1004.00     1241.60    298.86 o 
  -5   8  10    12772.97    13667.65    805.82 o 
  -4   8  10     3911.59     4152.41    342.87 o 
  -3   8  10     8212.90     8156.90    500.05 o 
  -2   8  10    10193.34     9821.23    498.87 o 
  -1   8  10     4582.87     5164.03    472.42 o 
   0   8  10     5676.39     4906.95    372.82 o 
   1   8  10     1251.71     1128.93    312.79 o 
   2   8  10     1050.58      708.25    270.40 o 
   3   8  10       50.77     -192.05    192.05 o 
   4   8  10       61.44       29.98    225.69 o 
   5   8  10     1825.07     2299.44    398.24 o 
   6   8  10       58.58      256.70    245.35 o 
   7   8  10     5559.64     6503.69    584.73 o 
   8   8  10       96.53      363.80    704.82 o 
   9   8  10     5437.86     7058.69    611.58 o 
  10   8  10      184.60      724.80    321.73 o 
  11   8  10     5325.93     6455.43    605.55 o 
  12   8  10     1554.04     1353.11    359.80 o 
  13   8  10     6409.82     6900.95    632.47 o 
  14   8  10     2085.40     2733.26    469.08 o 
  15   8  10     5112.65     4935.06    567.19 o 
  16   8  10      775.83      237.05    312.89 o 
  17   8  10     2031.07     2033.70    424.00 o 
  18   8  10      253.36      416.99    328.51 o 
  19   8  10      459.27      292.33    327.96 o 
  20   8  10      217.60       -5.37    328.71 o 
  21   8  10       15.02     -269.43    308.03 o 
  22   8  10        2.32      112.65    329.55 o 
  23   8  10      971.78     1405.51    431.35 o 
 -26   9  10       63.95      177.01    248.06 o 
 -25   9  10     1309.02     1211.61    368.74 o 
 -24   9  10        8.03       84.36    299.15 o 
 -23   9  10      672.42     1090.86    341.92 o 
 -22   9  10      299.03      313.21    276.70 o 
 -21   9  10      459.28      338.19    303.95 o 
 -20   9  10     2578.26     2308.09    422.38 o 
 -19   9  10       69.57      469.60    268.19 o 
 -18   9  10     4758.69     4518.87    540.47 o 
 -17   9  10     2541.56     2644.43    422.24 o 
 -16   9  10     2975.97     2513.23    410.57 o 
 -15   9  10     4670.75     4426.88    499.38 o 
 -14   9  10     1252.22     1201.15    376.12 o 
 -13   9  10     5441.22     5312.89    647.93 o 
 -12   9  10       72.50      -33.32    556.27 o 
 -11   9  10     5174.88     4158.21    466.70 o 
 -10   9  10       41.02      111.07    232.09 o 
  -9   9  10     3592.01     4639.66    482.78 o 
  -8   9  10      275.08      325.48    207.99 o 
  -7   9  10     1946.03     2396.86    475.04 o 
  -6   9  10     1239.63      935.39    240.65 o 
  -5   9  10      330.53      244.22    202.28 o 
  -4   9  10     2059.92     1387.07    263.41 o 
  -3   9  10      883.68      204.81    200.13 o 
  -2   9  10     1793.17     1753.07    279.37 o 
  -1   9  10     4077.46     3616.94    462.48 o 
   0   9  10     2178.89     2298.77    402.29 o 
   1   9  10     6488.89     7139.40    657.42 o 
   2   9  10     1511.11     1186.51    597.36 o 
   3   9  10     9595.60    10466.33    757.39 o 
   4   9  10      649.24      811.51    308.32 o 
   5   9  10     9617.85    10781.76   1280.06 o 
   6   9  10      322.71      444.13    310.63 o 
   7   9  10     6946.49     7669.32    843.89 o 
   8   9  10        9.83      371.64    299.38 o 
   9   9  10     3571.77     4210.48    549.30 o 
  10   9  10      267.77      205.64    319.57 o 
  11   9  10      635.46      746.70    357.50 o 
  12   9  10      144.72      126.71    294.10 o 
  13   9  10       25.65     -164.08    306.16 o 
  14   9  10      213.13      354.41    337.45 o 
  15   9  10      734.75       72.74    353.99 o 
  16   9  10     1093.19      452.59    365.22 o 
  17   9  10     1725.56     2463.49    485.94 o 
  18   9  10     1600.02      931.97    600.52 o 
  19   9  10     3059.28     3406.24    777.52 o 
 -20  10  10      126.43      195.68    297.54 o 
 -19  10  10     4036.03     4152.20    536.32 o 
 -18  10  10      112.90      366.28    318.45 o 
 -17  10  10     3339.29     3740.52    518.35 o 
 -16  10  10     2072.74     1706.59    406.46 o 
 -15  10  10     1340.50     1098.98    337.45 o 
 -14  10  10     3862.83     3623.15    496.15 o 
 -13  10  10      499.27      355.62    303.85 o 
 -12  10  10     4799.17     4316.55    505.03 o 
 -11  10  10       60.20      320.34    289.61 o 
 -10  10  10     6398.67     6884.94    610.61 o 
  -9  10  10      691.42      776.74    326.21 o 
  -8  10  10     3382.25     3157.00    369.97 o 
  -7  10  10     2135.16     1905.95    312.63 o 
  -6  10  10     1329.28     1031.30    286.29 o 
  -5  10  10     1915.11     2550.33    493.84 o 
  -4  10  10      951.54      921.50    328.51 o 
  -3  10  10     2858.54     2201.24    424.75 o 
  -2  10  10        3.19       71.19    271.67 o 
  -1  10  10     4754.89     4756.92    964.00 o 
   0  10  10     1217.98     1910.79    502.54 o 
   1  10  10     4661.28     5141.32   1539.24 o 
   2  10  10     3738.22     4310.41    551.90 o 
   3  10  10     2534.50     2788.62   1065.14 o 
   4  10  10     7935.98     7253.38    677.08 o 
   5  10  10      386.52      517.65    369.80 o 
   6  10  10     7713.95     6408.29   1024.05 o 
   7  10  10      146.16      499.07    356.83 o 
   8  10  10     3642.36     3395.07    527.38 o 
   9  10  10      581.83      774.47    370.67 o 
  10  10  10     2156.71     1971.26    444.60 o 
  11  10  10      949.95     1265.80    508.86 o 
  12  10  10     1290.34     1479.88    726.95 o 
  13  10  10     2335.38     2725.35    529.66 o 
  -8  11  10     4030.85     3684.31    531.68 o 
  -7  11  10     2228.65     3887.60    764.88 o 
  -6  11  10     8606.08     7591.88    992.44 o 
  -5  11  10     2457.88     2234.67    464.80 o 
  -4  11  10     8443.47     8767.54    744.22 o 
  -3  11  10      973.13     1333.05    399.88 o 
  -2  11  10     6210.12     5058.49   1099.91 o 
  -1  11  10      215.33      408.93    337.51 o 
   0  11  10     5103.68     4097.62    567.62 o 
 -43   1  11      905.97      861.94    346.22 o 
 -42   1  11       59.74      -36.67    270.18 o 
 -41   1  11     1858.87     1854.98    524.67 o 
 -40   1  11      137.14      382.51    292.13 o 
 -39   1  11     2949.70     2363.88    391.09 o 
 -38   1  11       71.48      758.75    291.52 o 
 -37   1  11      681.77      292.49    229.19 o 
 -36   1  11        0.30      143.02    207.20 o 
 -35   1  11       15.66     -168.27    168.27 o 
 -34   1  11       21.14     -167.22    167.22 o 
 -33   1  11      497.28      452.40    203.08 o 
 -32   1  11       39.32      150.09    175.81 o 
 -31   1  11     2039.48     2929.27    246.39 o 
 -30   1  11       83.37      236.79    147.61 o 
 -29   1  11        1.78      140.14    138.57 o 
 -28   1  11      303.08      450.92    142.17 o 
 -27   1  11     2025.23     2329.22    207.02 o 
 -26   1  11      461.55      471.02    137.27 o 
 -25   1  11     5705.06     5946.11    285.55 o 
 -24   1  11      698.82      448.92    128.91 o 
 -23   1  11     7712.65     8415.38    320.77 o 
 -22   1  11     1054.99      584.73    122.36 o 
 -21   1  11    11956.45    10484.82    312.03 o 
 -20   1  11     1186.73     1241.27    116.00 o 
 -19   1  11    22940.90    21676.55    522.91 o 
 -18   1  11      733.34      696.25    125.88 o 
 -17   1  11    12606.10    13873.26    361.15 o 
 -16   1  11      393.12      448.79     74.36 o 
 -15   1  11       44.41      116.68     90.11 o 
 -14   1  11     2062.84     2721.11    158.65 o 
 -13   1  11     3152.48     3765.90    390.97 o 
 -12   1  11     1812.94     2192.76    266.53 o 
 -11   1  11    17683.44    20365.03    545.81 o 
 -10   1  11     4018.06     4192.25    186.36 o 
  -9   1  11    39631.19    43569.82   1048.33 o 
  -8   1  11     8478.61     7858.47    512.17 o 
  -7   1  11    34742.29    35575.64    868.76 o 
  -6   1  11     5286.36     4929.60    196.25 o 
  -5   1  11    42125.88    42305.70   1015.57 o 
  -4   1  11     7586.95     6707.83    229.39 o 
  -3   1  11    19904.21    18883.67    544.70 o 
  -2   1  11      785.84      649.25     62.19 o 
  -1   1  11     4880.36     5501.67    216.24 o 
   0   1  11      158.52       90.69     47.96 o 
   1   1  11    14544.51    15161.56    368.46 o 
   2   1  11      130.86      420.33     67.85 o 
   3   1  11      861.04     1383.37     77.61 o 
   4   1  11     2045.96     1723.98    111.07 o 
   5   1  11    17065.35    21608.22    746.98 o 
   6   1  11     4038.13     5054.46    220.34 o 
   7   1  11     8541.06     9332.04    337.59 o 
   8   1  11     3689.04     3340.69    267.30 o 
   9   1  11     8435.66     6884.76    268.17 o 
  10   1  11     1908.94     1637.67    130.93 o 
  11   1  11    14829.18    15382.61    445.99 o 
  12   1  11     3018.89     2564.23    159.42 o 
  13   1  11    13477.04    13064.29    374.78 o 
  14   1  11      897.75      927.37    160.37 o 
  15   1  11     5640.93     4986.40    224.94 o 
  16   1  11      383.92      277.74    143.36 o 
  17   1  11     1965.62     2522.55    250.00 o 
  18   1  11        1.39       90.76    126.20 o 
  19   1  11      539.10     1273.48    181.92 o 
  20   1  11      284.12      629.89    242.33 o 
  21   1  11      198.82      346.36    171.01 o 
  22   1  11      377.06      379.80    179.95 o 
  23   1  11      477.83      210.29    173.54 o 
  24   1  11      867.34     1237.57    761.72 o 
  25   1  11     1585.57     1740.85    689.02 o 
  26   1  11      691.29      650.99    260.08 o 
  27   1  11      314.11      597.36    277.13 o 
  28   1  11      161.41      -57.42    213.99 o 
  29   1  11      178.69      349.45    270.40 o 
  30   1  11       12.57      -92.66    338.19 o 
  31   1  11      544.05      571.96    647.93 o 
  32   1  11       71.40      414.48    294.10 o 
  33   1  11      811.88     1174.30    364.49 o 
  34   1  11       40.25     -251.80    251.80 o 
  35   1  11      304.66      123.53    549.95 o 
 -42   2  11        0.04      428.88    305.57 o 
 -41   2  11      553.28     1379.14    404.56 o 
 -40   2  11      154.45      679.75    301.69 o 
 -39   2  11       65.96      381.56    248.92 o 
 -38   2  11      808.59      718.49    246.57 o 
 -37   2  11      972.20     1346.56    280.73 o 
 -36   2  11      609.70      539.70    236.21 o 
 -35   2  11     5556.42     6086.19    424.43 o 
 -34   2  11      560.34      752.51    226.12 o 
 -33   2  11    10701.46    11190.21    528.40 o 
 -32   2  11     1063.96     1381.98    241.81 o 
 -31   2  11     6015.29     6952.64    429.99 o 
 -30   2  11      666.00      364.72    189.84 o 
 -29   2  11     8065.21     7502.73    424.43 o 
 -28   2  11      289.61      497.85    150.90 o 
 -27   2  11    17374.44    16867.52    542.12 o 
 -26   2  11       84.35      199.90    134.35 o 
 -25   2  11     6167.97     5531.74    278.94 o 
 -24   2  11      184.64      203.08    142.33 o 
 -23   2  11     1730.02     2080.22    182.06 o 
 -22   2  11      431.72      535.15    150.55 o 
 -21   2  11      743.66      519.85    120.10 o 
 -20   2  11     2463.02     2302.92    147.36 o 
 -19   2  11    19555.91    21616.57    563.63 o 
 -18   2  11     6702.26     7278.51    265.21 o 
 -17   2  11    40372.84    41802.78   1021.22 o 
 -16   2  11     8129.69     8024.76    274.81 o 
 -15   2  11    36014.57    34607.98    856.78 o 
 -14   2  11     3583.00     3379.50    162.72 o 
 -13   2  11    54764.36    55035.16   1520.61 o 
 -12   2  11     5764.02     5805.00    416.97 o 
 -11   2  11    54840.59    57287.09   1754.33 o 
 -10   2  11      683.44      683.16    103.20 o 
  -9   2  11    43853.13    50309.28   1208.69 o 
  -8   2  11     1968.94     2183.34    145.86 o 
  -7   2  11    61057.36    64209.20   1511.91 o 
  -6   2  11     3805.89     2718.12    139.49 o 
  -5   2  11     9781.34    10590.88    293.02 o 
  -4   2  11     2995.05     2782.41    139.46 o 
  -3   2  11     1117.28     1696.53     99.27 o 
  -2   2  11     6969.26     8029.84    235.94 o 
  -1   2  11    15678.12    14101.68    356.17 o 
   0   2  11    12987.83    11066.86    411.34 o 
   1   2  11    81219.08    87098.01   1788.88 o 
   2   2  11    11095.36    10647.56    285.46 o 
   3   2  11    64090.28    68734.33   1597.60 o 
   4   2  11     4894.75     4655.63    723.37 o 
   5   2  11    29267.97    27543.22    840.02 o 
   6   2  11     1367.69     1238.80    129.08 o 
   7   2  11    22662.78    26310.94    699.93 o 
   8   2  11     1021.05     1210.41    137.81 o 
   9   2  11    15041.73    15448.55    643.24 o 
  10   2  11       56.25       29.94     93.69 o 
  11   2  11      349.75      316.59    110.35 o 
  12   2  11     2799.08     2785.45    192.62 o 
  13   2  11     3593.36     4038.44    230.71 o 
  14   2  11     5527.53     5715.06    270.78 o 
  15   2  11    14933.45    13271.65    439.13 o 
  16   2  11     9702.03     9105.03    352.10 o 
  17   2  11    24929.09    24452.12    854.77 o 
  18   2  11     4758.99     4083.04    429.23 o 
  19   2  11    17092.38    16304.00    776.58 o 
  20   2  11     3626.38     2765.90    277.77 o 
  21   2  11    14500.06    13098.89    566.28 o 
  22   2  11     2182.78     2404.12    299.96 o 
  23   2  11    13660.41    13555.43    594.54 o 
  24   2  11      449.28      492.90    198.73 o 
  25   2  11     4268.47     3056.95    464.62 o 
  26   2  11        0.41       18.96    512.03 o 
  27   2  11      206.49      135.88    252.28 o 
  28   2  11      119.02       19.19    248.40 o 
  29   2  11        0.24      202.39    439.33 o 
  30   2  11      269.72      703.07    316.06 o 
  31   2  11      454.13      247.36    270.91 o 
  32   2  11      424.25      387.25    279.90 o 
  33   2  11     1154.24      878.62    352.78 o 
  34   2  11      385.06       10.95    281.65 o 
 -42   3  11      259.34      897.62    486.74 o 
 -41   3  11     5998.77     5518.49    809.13 o 
 -40   3  11      498.00      677.72    268.16 o 
 -39   3  11     9445.73    10021.77    591.08 o 
 -38   3  11      220.90      592.86    267.65 o 
 -37   3  11     7361.39     7970.48    517.68 o 
 -36   3  11      145.43      133.38    215.75 o 
 -35   3  11     5135.19     5063.75    415.42 o 
 -34   3  11      162.26      435.59    217.61 o 
 -33   3  11     3991.35     4234.13    373.16 o 
 -32   3  11       11.09      -98.56    183.71 o 
 -31   3  11      981.37     1411.71    248.08 o 
 -30   3  11      243.08      117.97    179.53 o 
 -29   3  11      300.65      264.91    263.86 o 
 -28   3  11      363.16      116.16    171.17 o 
 -27   3  11      385.35      360.70    199.74 o 
 -26   3  11      504.45      431.67    183.14 o 
 -25   3  11     7958.11     8201.36    355.01 o 
 -24   3  11     2628.88     2451.07    209.56 o 
 -23   3  11    27185.91    28052.81    779.83 o 
 -22   3  11     2851.03     3143.14    244.60 o 
 -21   3  11    15818.08    16051.48    574.00 o 
 -20   3  11     1811.41     1821.46    254.31 o 
 -19   3  11    21742.03    25497.35   1021.00 o 
 -18   3  11      383.34      321.61    126.54 o 
 -17   3  11    26526.15    27442.69    846.35 o 
 -16   3  11      102.76      220.04    156.73 o 
 -15   3  11      381.11      390.89    119.94 o 
 -14   3  11     1262.21     1289.44    183.29 o 
 -13   3  11       69.69        6.30    131.12 o 
 -12   3  11      442.76      240.74    108.39 o 
 -11   3  11      992.04      828.32    125.82 o 
 -10   3  11      994.44     1048.64    124.09 o 
  -9   3  11    17629.16    18036.11    510.97 o 
  -8   3  11    18599.58    16808.15    740.87 o 
  -7   3  11    82760.70    85726.38   1783.15 o 
  -6   3  11    11433.58    10903.63    320.81 o 
  -5   3  11    55334.55    58109.51   1396.34 o 
  -4   3  11     7320.30     7012.08    269.95 o 
  -3   3  11    40530.54    42069.77   1041.98 o 
  -2   3  11     3159.27     3652.01    228.10 o 
  -1   3  11    52442.34    59407.29   1419.43 o 
   0   3  11      288.78      359.74     96.14 o 
   1   3  11    44832.03    44934.34    981.49 o 
   2   3  11       10.09      121.74     93.39 o 
   3   3  11     2386.62     3966.20    207.12 o 
   4   3  11     2003.41     1869.42    267.76 o 
   5   3  11     3364.01     4111.50    162.72 o 
   6   3  11     4590.10     4591.25    234.26 o 
   7   3  11    16235.47    17754.44    528.59 o 
   8   3  11    12507.81    11902.02    399.66 o 
   9   3  11    25637.06    25529.33    704.35 o 
  10   3  11     7224.91     7810.88    364.18 o 
  11   3  11    33549.02    33654.23   1038.53 o 
  12   3  11     7246.45     7145.77    410.59 o 
  13   3  11    22057.35    20797.98    713.26 o 
  14   3  11     3551.87     3170.15    223.27 o 
  15   3  11    31723.74    31082.44    850.70 o 
  16   3  11     2731.68     2481.27    313.87 o 
  17   3  11    29385.35    28608.59    936.98 o 
  18   3  11     2629.78     2070.83    246.52 o 
  19   3  11     6765.75     6516.74    387.30 o 
  20   3  11      141.25      402.42    234.88 o 
  21   3  11       67.30     -150.68    150.68 o 
  22   3  11     1474.60     1192.12    234.00 o 
  23   3  11     6759.38     5604.96    407.92 o 
  24   3  11     2369.86     2138.89    293.90 o 
  25   3  11    10042.29     9727.71    535.30 o 
  26   3  11     2510.29     2930.19    332.99 o 
  27   3  11     7804.43     8349.60   1599.29 o 
  28   3  11     2780.85     1962.15    400.43 o 
  29   3  11     5994.83     6233.50    641.61 o 
  30   3  11     1013.60     1413.03    581.56 o 
  31   3  11     5623.89     5607.92    618.23 o 
  32   3  11     1018.76     1265.17    372.25 o 
  33   3  11     3323.57     3307.80    521.10 o 
 -40   4  11      107.80       14.69    321.80 o 
 -39   4  11      209.23      270.84    347.27 o 
 -38   4  11        0.77      -86.86    237.50 o 
 -37   4  11     1614.77     2355.24    347.28 o 
 -36   4  11      134.77      182.11    264.00 o 
 -35   4  11     7163.79     7665.89    512.19 o 
 -34   4  11      280.50      616.80    240.50 o 
 -33   4  11    12341.16    12047.87    597.57 o 
 -32   4  11      836.12     1324.52    266.52 o 
 -31   4  11    18815.94    20419.87    946.60 o 
 -30   4  11      990.25     1604.84    367.83 o 
 -29   4  11    22749.50    21624.08    820.85 o 
 -28   4  11     1311.24     1302.58    285.13 o 
 -27   4  11    19506.04    21254.75    971.26 o 
 -26   4  11      533.40      480.04    223.05 o 
 -25   4  11     8563.25     9000.86    579.79 o 
 -24   4  11        3.24     -163.72    176.13 o 
 -23   4  11      737.59      482.42    218.48 o 
 -22   4  11      110.58     -153.04    153.04 o 
 -21   4  11     2920.17     3765.46    368.58 o 
 -20   4  11     1300.27     1140.41    241.25 o 
 -19   4  11    17367.71    17367.48    786.08 o 
 -18   4  11     3896.66     3895.99    242.75 o 
 -17   4  11    35906.29    37547.71    869.50 o 
 -16   4  11     7477.90     6002.68    302.00 o 
 -15   4  11    47240.06    50078.00   1236.88 o
[truncated: 471,302 more chars]
